# Supplementary material for: Mapping chromatin remodelling in glioblastoma identifies epigenetic regulation of key molecular pathways and novel druggable targets
Source: BMC Biol. 2025 Feb 7;23:26. doi: 10.1186/s12915-025-02127-9 (PMC11804007; doi:10.1186/s12915-025-02127-9)
Supplement: Supplementary file 2 — Additional file 2: Table S1: Detailed information of data used for the generation of the cytoscapes Additional file 1: Fig. S4. [file 12915_2025_2127_MOESM2_ESM.xlsx]

## Sheet: Sheet1
List iD	GO.ID	Description	p.Val	FDR	Phenotype	Genes
Gain of H3K4me3 (GIC)	R-HSA-5602571	TRAF3 deficiency - HSE	0.00280489	0.00280489	1	TRAF3,TICAM1,TLR3
	R-HSA-9013508	NOTCH3 Intracellular Domain Regulates Transcription	0.00676305	0.00676305	1	KAT2B,NOTCH1,HEY1,FABP7,HEY2,MAMLD1
	R-HSA-428359	Insulin-like Growth Factor-2 mRNA Binding Proteins (IGF2BPs/IMPs/VICKZs) bind RNA	0.00744484	0.00744484	1	CD44
	R-HSA-9013695	NOTCH4 Intracellular Domain Regulates Transcription	0.0110231	0.0110231	1	KAT2B,NOTCH1,HEY1,HEY2,MAMLD1
	R-HSA-5602566	TICAM1 deficiency - HSE	0.0148267	0.0148267	1	TICAM1,TLR3
	R-HSA-9013957	TLR3-mediated TICAM1-dependent programmed cell death	0.0183513	0.0183513	1	RIPK1,TICAM1,TLR3
	R-HSA-8952158	RUNX3 regulates BCL2L11 (BIM) transcription	0.0183513	0.0183513	1	BCL2L11,FOXO3
	R-HSA-447038	NrCAM interactions	0.0272701	0.0272701	1	NRP2,DLG3,NRCAM
	R-HSA-3000171	Non-integrin membrane-ECM interactions	0.0273808	0.0273808	1	LAMA5,VTN,SDC4,COL4A1,LAMA4,ITGA2,SDC3,PDGFA,ITGA6,AGRN,FGF2
	R-HSA-168927	TICAM1, RIP1-mediated IKK complex recruitment	0.0320299	0.0320299	1	RIPK1,TICAM1,TLR3,BIRC3
	R-HSA-9013973	TICAM1-dependent activation of IRF3/IRF7	0.041144	0.041144	1	IRF3,TRAF3,TICAM1,TLR3
	R-HSA-2892247	POU5F1 (OCT4), SOX2, NANOG activate genes related to proliferation	0.0457263	0.0457263	1	SOX2,SALL1,FGF2
	R-HSA-1368108	BMAL1:CLOCK,NPAS2 activates circadian gene expression	0.0470792	0.0470792	1	HELZ2,ZC3H12C,TBL1X,PPARA,ARNTL2,NPAS2,ARNTL
Gain of H3K36me3 (GIC)	R-HSA-3108214	SUMOylation of DNA damage response and repair proteins	0.00977873	0.00977873	1	NUP214,BLM,PHC2,SP100,PHC1,NUP155,NSMCE2,RPA1,XPC,BRCA1,MTOR,WRN,SUMO1,TPR,NUP54,NUP58
	R-HSA-9709603	Impaired BRCA2 binding to PALB2	0.0120917	0.0120917	1	WRN,BLM,BRIP1,SMG1,XRCC2,BRCA1,PALB2
	R-HSA-9701193	Defective HDR through Homologous Recombination (HRR) due to PALB2 loss of function	0.0147886	0.0147886	1	WRN,BLM,BRIP1,SMG1,XRCC2,BRCA1,PALB2
	R-HSA-9701192	Defective HDR through Homologous Recombination (HRR) due to BRCA1 loss-of-function	0.0147886	0.0147886	1	WRN,BLM,BRIP1,SMG1,XRCC2,BRCA1,PALB2
	R-HSA-9704331	Defective HDR through Homologous Recombination Repair (HRR) due to PALB2 loss of BRCA1 binding function	0.0147886	0.0147886	1	WRN,BLM,BRIP1,SMG1,XRCC2,BRCA1,PALB2
	R-HSA-9704646	Defective HDR through Homologous Recombination Repair (HRR) due to PALB2 loss of BRCA2/RAD51/RAD51C binding function	0.0147886	0.0147886	1	WRN,BLM,BRIP1,SMG1,XRCC2,BRCA1,PALB2
	R-HSA-5693554	Resolution of D-loop Structures through Synthesis-Dependent Strand Annealing (SDSA)	0.0148621	0.0148621	1	WRN,BLM,BRIP1,SMG1,XRCC2,XRCC3,BRCA1,PALB2
	R-HSA-77042	Formation of editosomes by ADAR proteins	0.0178322	0.0178322	1	ADAR
	R-HSA-9022534	Loss of MECP2 binding ability to 5hmC-DNA	0.0178322	0.0178322	1	MECP2
	R-HSA-5693579	Homologous DNA Pairing and Strand Exchange	0.017962	0.017962	1	WRN,BLM,BRIP1,SMG1,XRCC2,CHEK1,XRCC3,RPA1,BRCA1,PALB2
	R-HSA-164940	Nef mediated downregulation of MHC class I complex cell surface expression	0.0264824	0.0264824	1	AP1G1,AP1S2,AP1B1
	R-HSA-5620924	Intraflagellar transport	0.0296713	0.0296713	1	TTC26,IFT52,TRAF3IP1,KIF3A,IFT81,IFT172,TRIP11,DYNLRB1,KIF3C,HSPB11
	R-HSA-1059683	Interleukin-6 signaling	0.0305876	0.0305876	1	STAT1,IL6ST
	R-HSA-5625970	RHO GTPases activate KTN1	0.0347212	0.0347212	1	KLC2,RHOG,RHOA
	R-HSA-5693568	Resolution of D-loop Structures through Holliday Junction Intermediates	0.0367407	0.0367407	1	WRN,BLM,BRIP1,SMG1,XRCC2,XRCC3,BRCA1,PALB2
	R-HSA-9013422	RHOBTB1 GTPase cycle	0.0369602	0.0369602	1	RNF20,COPS4,MYO6,STK38,RBBP6,SRRM1
	R-HSA-5693537	Resolution of D-Loop Structures	0.0417933	0.0417933	1	WRN,BLM,BRIP1,SMG1,XRCC2,XRCC3,BRCA1,PALB2
	R-HSA-159231	Transport of Mature mRNA Derived from an Intronless Transcript	0.0470669	0.0470669	1	NUP214,NCBP1,NUP155,CPSF3,CPSF2,TPR,NUP54,MTOR,NUP58
	R-HSA-8953750	Transcriptional Regulation by E2F6	0.0470669	0.0470669	1	PCGF6,CBX5,PHC1,TFDP2,CHEK1,RBBP7,BRCA1
Gain of H3k27ac	R-HSA-399956	CRMPs in Sema3A signaling	0.00947616	0.00947616	1	DPYSL2,SEMA3A,DPYSL3,PLXNA1,FYN,CDK5R1
	R-HSA-428359	Insulin-like Growth Factor-2 mRNA Binding Proteins (IGF2BPs/IMPs/VICKZs) bind RNA	0.00985412	0.00985412	1	CD44
	R-HSA-9013148	CDC42 GTPase cycle	0.0166155	0.0166155	1	FHOD3,WIPF1,DOCK9,IQGAP2,ARHGAP35,ARHGAP22,PREX1,FGD4,OPHN1,CHN1,VAV3,PLEKHG1,CAV1,ARHGAP29,ARFGAP3,KTN1,TIAM1,DNMBP,DAAM1,SPATA13,CDC42EP3,ARHGEF4,NGEF,ARHGEF6,VAMP3
	R-HSA-77042	Formation of editosomes by ADAR proteins	0.0169034	0.0169034	1	ADAR
	R-HSA-3000170	Syndecan interactions	0.02618	0.02618	1	SDC4,ITGB5,ACTN1,SDC3,ITGA6,FGF2,THBS1
	R-HSA-75072	mRNA Editing	0.0317841	0.0317841	1	APOBEC4,ADAR,APOBEC3A
	R-HSA-432030	Transport of glycerol from adipocytes to the liver by Aquaporins	0.0356756	0.0356756	1	AQP9
	R-HSA-446388	Regulation of cytoskeletal remodeling and cell spreading by IPP complex components	0.045239	0.045239	1	ACTN1,LIMS1,ARHGEF6
Loss of H3K27me3	R-HSA-210747	Regulation of gene expression in early pancreatic precursor cells	2.06843e-07	2.06843e-07	1	NR5A2,ONECUT3,ONECUT1,NKX6-1,PTF1A
	R-HSA-112316	Neuronal System	6.16347e-06	6.16347e-06	1	SNAP25,KCNK9,KCNC2,GRIK3,GRIK2,SLC6A1,SLC6A3,GRM1,PRKAG3,GRM5,LRRTM3,DLGAP3,SLC18A2,KCNH1,DLGAP4,KCNH4,PRKAB2,SLC32A1,KCNH6,PRKCB,KCNH7,KCND3,ABCC8,KCNK13,CACNA2D3,NRG1,KCNK17,TUBA4B,IL1RAPL2,RBP1,KCNQ3,KCNA10,ERG,SHANK2,CHRNA1,CHRNA3,CHAT,NRXN3,NRXN2,KCNA4,KCNA5,ADCY1,KCNA7,CPLX1,SLITRK1,GNG7,CACNG3,GABBR2,GABRA1,ACE,KCNJ10,GABRA6,LRRN2,KCNJ9,GAD1,GAD2,GRIN2C,SYT7,GRIN1,LRFN3,LRFN2,GRIN3A,KCNS2,…
	R-HSA-186712	Regulation of beta-cell development	2.6418e-05	2.6418e-05	1	NR5A2,RFX6,ONECUT3,ONECUT1,NKX6-1,PTF1A,FOXA3,NKX2-2,NEUROG3
	R-HSA-1296071	Potassium Channels	4.48504e-05	4.48504e-05	1	GABBR2,KCNH4,KCNJ10,KCNH6,KCNK9,KCNH7,KCNC2,ABCC8,KCNJ9,KCND3,KCNK13,KCNA4,KCNA5,KCNK17,KCNA7,KCNS2,GNG7,KCNQ3,KCNA10,ERG,HCN1,KCNH1
	R-HSA-1296072	Voltage gated Potassium channels	5.13122e-05	5.13122e-05	1	KCNH4,KCNH6,KCNH7,KCNC2,KCND3,KCNA4,KCNA5,KCNA7,KCNS2,KCNQ3,KCNA10,ERG,KCNH1
	R-HSA-500792	GPCR ligand binding	0.000234227	0.000234227	1	UCN,VIPR1,CHRM1,NPFFR1,MLNR,HTR2C,TRH,HTR2A,ADRA1A,GRM1,CXCL16,SHH,GRM5,HTR6,GRM4,ADORA1,FFAR4,PRLHR,CCR5,PTGDR,CCR2,CMKLR1,GHSR,CASR,AVPR1B,WNT5A,SSTR1,TACR1,SSTR2,ADCYAP1,GAL,AVP,OPRD1,TAS2R40,ADCYAP1R1,RAMP3,GRP,PTGER2,LPAR3,PTHLH,CRHR2,WNT6,PROKR2,CNR2,HRH3,HRH2,GNG7,GALR1,CXCR2,TAC3,TAS1R2,TAC1,DRD2,WNT2,GABBR2,HTR1E,WNT3A,HTR1A,GPR4,NMBR,POMC,SST
	R-HSA-6794361	Neurexins and neuroligins	0.000304106	0.000304106	1	GRM5,LRRTM3,LRRN2,NRXN3,NRXN2,DLGAP3,GRIN2C,SHANK2,GRM1,SYT7,DLGAP4,GRIN1
	R-HSA-6794362	Protein-protein interactions at synapses	0.000429845	0.000429845	1	LRRN2,NRXN3,NRXN2,GRIN2C,GRM1,SYT7,GRIN1,LRFN3,LRFN2,GRM5,LRRTM3,SLITRK1,IL1RAPL2,DLGAP3,SHANK2,DLGAP4
	R-HSA-9022927	MECP2 regulates transcription of genes involved in GABA signaling	0.00129397	0.00129397	1	GAD1,GAD2
	R-HSA-373076	Class A/1 (Rhodopsin-like receptors)	0.00216112	0.00216112	1	OPRD1,CHRM1,NPFFR1,GRP,PTGER2,MLNR,HTR2C,LPAR3,HTR2A,TRH,ADRA1A,CXCL16,PROKR2,HTR6,HRH3,CNR2,HRH2,GALR1,CXCR2,ADORA1,FFAR4,PRLHR,TAC3,CCR5,TAC1,DRD2,CCR2,PTGDR,CMKLR1,GHSR,HTR1E,AVPR1B,HTR1A,GPR4,SSTR1,TACR1,NMBR,SSTR2,POMC,GAL,SST,AVP
	R-HSA-375280	Amine ligand-binding receptors	0.00236317	0.00236317	1	HTR6,CHRM1,HTR1E,HRH3,HRH2,HTR1A,HTR2C,HTR2A,DRD2,ADRA1A
	R-HSA-390666	Serotonin receptors	0.00360279	0.00360279	1	HTR6,HTR1E,HTR1A,HTR2C,HTR2A
	R-HSA-372790	Signaling by GPCR	0.00433055	0.00433055	1	DGKG,UCN,VIPR1,CHRM1,NPFFR1,MLNR,HTR2C,TRH,HTR2A,ADRA1A,GRM1,CXCL16,PREX1,SHH,GRM5,HTR6,GRM4,PDE4B,ADORA1,FFAR4,PRLHR,PDE8B,CCR5,RGS6,RGS7,PTGDR,CCR2,CMKLR1,TRPC7,GHSR,CASR,AVPR1B,PRKCB,WNT5A,SSTR1,TACR1,SSTR2,ADCYAP1,GAL,PRKCQ,AVP,MGLL,OPRD1,TAS2R40,ADCYAP1R1,RAMP3,GRP,PTGER2,ITPR3,LPAR3,ADCY1,PTHLH,CRHR2,WNT6,GNA14,PROKR2,CNR2,HRH3,HRH2,GNG7,GALR1,CXCR2,TAC3,TAS1R2,TAC1,DRD2,WNT2,GABBR2,HTR1E,W…
	R-HSA-375276	Peptide ligand-binding receptors	0.00506398	0.00506398	1	OPRD1,GHSR,NPFFR1,AVPR1B,GRP,MLNR,SSTR1,TACR1,NMBR,TRH,SSTR2,CXCL16,POMC,PROKR2,GAL,SST,GALR1,CXCR2,PRLHR,TAC3,AVP,CCR5,TAC1,CCR2
	R-HSA-5576891	Cardiac conduction	0.00608669	0.00608669	1	RYR2,KCNIP1,KCNK9,NPR1,KCND3,KCNK12,KCNK13,KCNIP4,ATP2A3,ATP1A3,ITPR3,ATP2B2,KCNK17,SLC8A2,ERG,NKX2-5,SCN3B,SCN4B,SCN1B
	R-HSA-380095	Tachykinin receptors bind tachykinins	0.00706583	0.00706583	1	TAC3,TACR1,TAC1
	R-HSA-452723	Transcriptional regulation of pluripotent stem cells	0.00899829	0.00899829	1	NR5A1,EOMES,HHEX,SALL1,EPAS1,GSC,PRDM14
	R-HSA-373080	Class B/2 (Secretin family receptors)	0.0111437	0.0111437	1	UCN,VIPR1,ADCYAP1R1,RAMP3,WNT3A,WNT5A,PTHLH,CRHR2,WNT6,ADCYAP1,SHH,GNG7,WNT2
	R-HSA-388479	Vasopressin-like receptors	0.0115429	0.0115429	1	AVPR1B,AVP
	R-HSA-1306955	GRB7 events in ERBB2 signaling	0.0115429	0.0115429	1	NRG1,NRG2
	R-HSA-416476	G alpha (q) signalling events	0.0141838	0.0141838	1	DGKG,CHRM1,NPFFR1,GRP,MLNR,HTR2C,LPAR3,ITPR3,HTR2A,TRH,ADRA1A,GRM1,GNA14,PROKR2,GRM5,GNG7,FFAR4,TAC3,TAC1,TRPC7,GHSR,CASR,AVPR1B,GPR4,TACR1,NMBR,PRKCQ,AVP,MGLL
	R-HSA-190861	Gap junction assembly	0.0152438	0.0152438	1	GJB2,GJA3,GJB3,GJB6,GJB5,GJA4,TUBA4B
	R-HSA-9022702	MECP2 regulates transcription of neuronal ligands	0.0187857	0.0187857	1	BDNF,SST
	R-HSA-210744	Regulation of gene expression in late stage (branching morphogenesis) pancreatic bud precursor cells	0.020175	0.020175	1	ONECUT3,ONECUT1,NEUROG3
	R-HSA-5619099	Defective AVP does not bind AVPR1A,B and causes neurohypophyseal diabetes insipidus (NDI)	0.022747	0.022747	1	AVPR1B,AVP
	R-HSA-9690406	Transcriptional regulation of testis differentiation	0.0242246	0.0242246	1	NR5A1,DMRT1,SOX9
	R-HSA-5576894	Phase 1 - inactivation of fast Na+ channels	0.0244709	0.0244709	1	KCNIP1,KCND3,KCNIP4
	R-HSA-418359	Reduction of cytosolic Ca++ levels	0.0296021	0.0296021	1	ATP2A3,ATP2B2,SLC8A2
	R-HSA-210746	Regulation of gene expression in endocrine-committed (NEUROG3+) progenitor cells	0.0329627	0.0329627	1	NKX2-2,NEUROG3
	R-HSA-388396	GPCR downstream signalling	0.038458	0.038458	1	DGKG,VIPR1,CHRM1,NPFFR1,MLNR,HTR2C,TRH,HTR2A,ADRA1A,GRM1,CXCL16,PREX1,GRM5,HTR6,GRM4,PDE4B,ADORA1,FFAR4,PDE8B,CCR5,RGS6,RGS7,PTGDR,CCR2,TRPC7,GHSR,CASR,AVPR1B,PRKCB,SSTR1,TACR1,SSTR2,ADCYAP1,GAL,PRKCQ,AVP,MGLL,OPRD1,TAS2R40,ADCYAP1R1,RAMP3,GRP,PTGER2,ITPR3,LPAR3,ADCY1,PTHLH,CRHR2,GNA14,PROKR2,CNR2,HRH2,GNG7,GALR1,CXCR2,TAC3,TAS1R2,TAC1,GABBR2,HTR1E,PDE2A,GPR4,NMBR,POMC,PDE10A,SST,PPP1R1B
	R-HSA-8951911	RUNX3 regulates RUNX1-mediated transcription	0.0384701	0.0384701	1	RUNX1
	R-HSA-6804754	Regulation of TP53 Expression	0.0384701	0.0384701	1	PRDM1
	R-HSA-2892245	POU5F1 (OCT4), SOX2, NANOG repress genes related to differentiation	0.0427874	0.0427874	1	EOMES,HHEX,GSC
	R-HSA-397014	Muscle contraction	0.0435129	0.0435129	1	TMOD1,RYR2,KCNIP1,KCNK9,NPR1,KCND3,KCNK12,KCNK13,KCNIP4,TMOD2,ATP2A3,ATP1A3,ITPR3,ATP2B2,KCNK17,SLC8A2,ACTA1,ERG,NKX2-5,SCN3B,SCN4B,SCN1B
	R-HSA-445095	Interaction between L1 and Ankyrins	0.0440236	0.0440236	1	SPTBN4,KCNQ3,SCN3B,ANK1,SCN4B,SCN1B
Loss of H3K4me3 (GIC)	R-HSA-73728	RNA Polymerase I Promoter Opening	5.67709e-05	5.67709e-05	1	HIST1H2BN,HIST1H3J,HIST1H4K,HIST1H2BJ,HIST1H2BL,HIST1H2AJ,HIST1H2BK,H3F3A,HIST1H3A,HIST1H2BE,HIST1H2BH,HIST1H4I,HIST1H2BG,HIST1H4C,HIST1H3B,HIST1H2BB,HIST1H4D,HIST1H3E
	R-HSA-5334118	DNA methylation	9.34431e-05	9.34431e-05	1	HIST1H2BN,HIST1H3J,HIST1H4K,HIST1H2BJ,HIST1H2BL,HIST1H2AJ,HIST1H2BK,H3F3A,HIST1H3A,HIST1H2BE,HIST1H2BH,HIST1H4I,HIST1H2BG,HIST1H4C,HIST1H3B,HIST1H2BB,HIST1H4D,HIST1H3E
	R-HSA-2559586	DNA Damage/Telomere Stress Induced Senescence	9.99747e-05	9.99747e-05	1	HIST1H2BN,CDKN1A,HIST1H4K,HIST1H2BJ,HIST1H2BL,HIST1H2AJ,HIST1H2BK,H1F0,KAT5,HIST1H1D,HIST1H1E,HIST1H2BE,HIST1H2BH,HIST1H4I,HIST1H2BG,HIST1H4C,HIST1H2BB,HIST1H4D
	R-HSA-201722	Formation of the beta-catenin:TCF transactivating complex	0.000174263	0.000174263	1	HIST1H2BN,TCF7L1,HIST1H3J,HIST1H4K,HIST1H2BJ,HIST1H2BL,HIST1H2AJ,HIST1H2BK,H3F3A,HIST1H3A,KAT5,MYC,HIST1H2BE,HIST1H2BH,HIST1H4I,HIST1H2BG,HIST1H4C,HIST1H3B,HIST1H2BB,HIST1H4D,HIST1H3E
	R-HSA-68616	Assembly of the ORC complex at the origin of replication	0.000229513	0.000229513	1	HIST1H2BN,HIST1H3J,HIST1H4K,HIST1H2BJ,HIST1H2BL,HIST1H2AJ,HIST1H2BK,H3F3A,HIST1H3A,HIST1H2BE,HIST1H2BH,HIST1H4I,HIST1H2BG,HIST1H4C,HIST1H3B,HIST1H2BB,HIST1H4D,HIST1H3E
	R-HSA-427389	ERCC6 (CSB) and EHMT2 (G9a) positively regulate rRNA expression	0.000286469	0.000286469	1	HIST1H2BN,HIST1H3J,HIST1H4K,HIST1H2BJ,HIST1H2BL,HIST1H2AJ,HIST1H2BK,H3F3A,CHD3,HIST1H3A,HIST1H2BE,HIST1H2BH,HIST1H4I,HIST1H2BG,HIST1H4C,HIST1H3B,HIST1H2BB,HIST1H4D,HIST1H3E
	R-HSA-3214815	HDACs deacetylate histones	0.000304077	0.000304077	1	HIST1H2AM,HIST1H2BN,HIST1H3J,HIST1H4K,HIST1H2BJ,HIST1H2BL,HIST1H2AJ,HIST1H2BK,CHD3,HIST2H2BF,HIST1H3A,RBP1,HIST1H2BE,HIST1H2BH,HIST1H4I,HIST1H2BG,HIST1H4C,HIST1H3B,HIST1H2BB,HIST1H4D,HIST1H3E
	R-HSA-9616222	Transcriptional regulation of granulopoiesis	0.000319055	0.000319055	1	HIST1H2BN,CDKN1A,HIST1H3J,HIST1H4K,HIST1H2BJ,HIST1H2BL,HIST1H2AJ,HIST1H2BK,H3F3A,HIST1H3A,MYC,RARA,HIST1H2BE,HIST1H2BH,HIST1H4I,HIST1H2BG,HIST1H4C,HIST1H3B,HIST1H2BB,HIST1H4D,HIST1H3E
	R-HSA-212300	PRC2 methylates histones and DNA	0.00050505	0.00050505	1	HIST1H2BN,HIST1H3J,HIST1H4K,HIST1H2BJ,HIST1H2BL,HIST1H2AJ,HIST1H2BK,H3F3A,HIST1H3A,HIST1H2BE,HIST1H2BH,HIST1H4I,HIST1H2BG,HIST1H4C,HIST1H3B,HIST1H2BB,HIST1H4D,HIST1H3E
	R-HSA-427359	SIRT1 negatively regulates rRNA expression	0.000606094	0.000606094	1	HIST1H2BN,HIST1H3J,HIST1H4K,HIST1H2BJ,HIST1H2BL,HIST1H2AJ,HIST1H2BK,H3F3A,HIST1H3A,HIST1H2BE,HIST1H2BH,HIST1H4I,HIST1H2BG,HIST1H4C,HIST1H3B,HIST1H2BB,HIST1H4D,HIST1H3E
	R-HSA-3214847	HATs acetylate histones	0.000653916	0.000653916	1	HIST1H2BN,HIST1H3J,HIST1H2BJ,HIST1H2BL,HIST1H2BK,SGF29,ACTB,HIST1H3A,KAT5,EPC1,HIST1H3B,HIST1H3E,HIST1H2AM,HIST1H4K,HIST1H2AJ,ELP3,HIST2H2BF,SUPT3H,TAF6L,HIST1H2BE,HIST1H4I,HIST1H2BH,HIST1H2BG,HIST1H4C,HIST1H2BB,HIST1H4D
	R-HSA-110330	Recognition and association of DNA glycosylase with site containing an affected purine	0.0007394	0.0007394	1	HIST1H2BN,HIST1H4K,HIST1H2BJ,HIST1H2BL,HIST1H2AJ,HIST1H2BK,MID1,HIST1H2BE,HIST1H2BH,HIST1H4I,HIST1H2BG,HIST1H4C,HIST1H2BB,HIST1H4D
	R-HSA-2299718	Condensation of Prophase Chromosomes	0.000929513	0.000929513	1	HIST1H2BN,SET,HIST1H3J,HIST1H4K,HIST1H2BJ,HIST1H2BL,HIST1H2AJ,HIST1H2BK,H3F3A,HIST1H3A,HIST1H2BE,HIST1H2BH,HIST1H4I,HIST1H2BG,HIST1H4C,HIST1H3B,HIST1H2BB,HIST1H4D,HIST1H3E
	R-HSA-171306	Packaging Of Telomere Ends	0.00107635	0.00107635	1	HIST1H2BN,HIST1H4K,HIST1H2BJ,HIST1H2BL,HIST1H2AJ,HIST1H2BK,HIST1H2BE,HIST1H2BH,HIST1H4I,HIST1H2BG,HIST1H4C,HIST1H2BB,HIST1H4D
	R-HSA-5625886	Activated PKN1 stimulates transcription of AR (androgen receptor) regulated genes KLK2 and KLK3	0.00119381	0.00119381	1	HIST1H2BN,HIST1H3J,HIST1H4K,HIST1H2BJ,HIST1H2BL,HIST1H2AJ,HIST1H2BK,H3F3A,HIST1H3A,HIST1H2BE,HIST1H2BH,HIST1H4I,HIST1H2BG,HIST1H4C,HIST1H3B,HIST1H2BB,HIST1H4D,HIST1H3E
	R-HSA-912446	Meiotic recombination	0.00144648	0.00144648	1	HIST1H2BN,HIST1H3J,HIST1H4K,HIST1H2BJ,HIST1H2BL,HIST1H2AJ,HIST1H2BK,H3F3A,HIST1H3A,RAD51C,HIST1H2BE,HIST1H2BH,HIST1H4I,HIST1H2BG,HIST1H4C,HIST1H3B,HIST1H2BB,HIST1H4D,HIST1H3E
	R-HSA-9710421	Defective pyroptosis	0.00189104	0.00189104	1	HIST1H2BN,HIST1H3J,HIST1H4K,HIST1H2BJ,HIST1H2BL,HIST1H2AJ,HIST1H2BK,H3F3A,HIST1H3A,HIST1H2BE,HIST1H2BH,HIST1H4I,HIST1H2BG,HIST1H4C,HIST1H3B,HIST1H2BB,HIST1H4D,HIST1H3E
	R-HSA-110331	Cleavage of the damaged purine	0.00210484	0.00210484	1	HIST1H2BN,HIST1H4K,HIST1H2BJ,HIST1H2BL,HIST1H2AJ,HIST1H2BK,MID1,HIST1H2BE,HIST1H2BH,HIST1H4I,HIST1H2BG,HIST1H4C,HIST1H2BB,HIST1H4D
	R-HSA-73927	Depurination	0.00245976	0.00245976	1	HIST1H2BN,HIST1H4K,HIST1H2BJ,HIST1H2BL,HIST1H2AJ,HIST1H2BK,MID1,HIST1H2BE,HIST1H2BH,HIST1H4I,HIST1H2BG,HIST1H4C,HIST1H2BB,HIST1H4D
	R-HSA-5250924	B-WICH complex positively regulates rRNA expression	0.00248403	0.00248403	1	HIST1H2BN,HIST1H3J,HIST1H4K,HIST1H2BJ,HIST1H2BL,HIST1H2AJ,HIST1H2BK,H3F3A,ACTB,HIST1H3A,HIST1H2BE,HIST1H2BH,HIST1H4I,HIST1H2BG,HIST1H4C,HIST1H3B,HIST1H2BB,HIST1H4D,HIST1H3E
	R-HSA-140342	Apoptosis induced DNA fragmentation	0.00293487	0.00293487	1	H1F0,CAD,HIST1H1D,HIST1H1E
	R-HSA-9670095	Inhibition of DNA recombination at telomere	0.00331312	0.00331312	1	HIST1H2BN,HIST1H4K,HIST1H2BJ,HIST1H2BL,HIST1H2AJ,HIST1H2BK,H3F3A,HIST1H2BE,HIST1H2BH,HIST1H4I,HIST1H2BG,HIST1H4C,HIST1H2BB,HIST1H4D
	R-HSA-110328	Recognition and association of DNA glycosylase with site containing an affected pyrimidine	0.0043412	0.0043412	1	HIST1H2BN,HIST1H4K,HIST1H2BJ,HIST1H2BL,HIST1H2AJ,HIST1H2BK,HIST1H2BE,HIST1H2BH,HIST1H4I,HIST1H2BG,HIST1H4C,HIST1H2BB,HIST1H4D
	R-HSA-73772	RNA Polymerase I Promoter Escape	0.00613828	0.00613828	1	HIST1H2BN,HIST1H3J,HIST1H4K,HIST1H2BJ,HIST1H2BL,HIST1H2AJ,HIST1H2BK,H3F3A,HIST1H3A,HIST1H2BE,HIST1H2BH,HIST1H4I,HIST1H2BG,HIST1H4C,HIST1H3B,HIST1H2BB,HIST1H4D,HIST1H3E
	R-HSA-1912408	Pre-NOTCH Transcription and Translation	0.00697663	0.00697663	1	HIST1H2BN,NOTCH3,HIST1H3J,HIST1H4K,HIST1H2BJ,HIST1H2BL,HIST1H2AJ,HIST1H2BK,H3F3A,HIST1H3A,HIST1H2BE,HIST1H2BH,HIST1H4I,HIST1H2BG,HIST1H4C,HIST1H3B,HIST1H2BB,HIST1H4D,HIST1H3E
	R-HSA-977225	Amyloid fiber formation	0.00697663	0.00697663	1	HIST1H2BN,HIST1H3J,HIST1H4K,HIST1H2BJ,HIST1H2BL,HIST1H2AJ,HIST1H2BK,H3F3A,SNCAIP,HSPG2,HIST1H3A,HIST1H2BE,HIST1H2BH,HIST1H4I,HIST1H2BG,HIST1H4C,HIST1H3B,HIST1H2BB,HIST1H4D,HIST1H3E
	R-HSA-5250913	Positive epigenetic regulation of rRNA expression	0.00707947	0.00707947	1	HIST1H2BN,HIST1H3J,HIST1H4K,HIST1H2BJ,HIST1H2BL,HIST1H2AJ,HIST1H2BK,H3F3A,CHD3,ACTB,HIST1H3A,HIST1H2BE,HIST1H2BH,HIST1H4I,HIST1H2BG,HIST1H4C,HIST1H3B,HIST1H2BB,HIST1H4D,HIST1H3E
	R-HSA-606279	Deposition of new CENPA-containing nucleosomes at the centromere	0.00734282	0.00734282	1	HIST1H2BN,HIST1H4K,HIST1H2BJ,HIST1H2BL,HIST1H2AJ,HIST1H2BK,CENPI,HIST1H2BE,HIST1H2BH,HIST1H4I,HIST1H2BG,HIST1H4C,HIST1H2BB,HIST1H4D
	R-HSA-774815	Nucleosome assembly	0.00734282	0.00734282	1	HIST1H2BN,HIST1H4K,HIST1H2BJ,HIST1H2BL,HIST1H2AJ,HIST1H2BK,CENPI,HIST1H2BE,HIST1H2BH,HIST1H4I,HIST1H2BG,HIST1H4C,HIST1H2BB,HIST1H4D
	R-HSA-2559584	Formation of Senescence-Associated Heterochromatin Foci (SAHF)	0.00886545	0.00886545	1	CDKN1A,H1F0,HIST1H1D,HIST1H1E
	R-HSA-110329	Cleavage of the damaged pyrimidine	0.01415	0.01415	1	HIST1H2BN,HIST1H4K,HIST1H2BJ,HIST1H2BL,HIST1H2AJ,HIST1H2BK,HIST1H2BE,HIST1H2BH,HIST1H4I,HIST1H2BG,HIST1H4C,HIST1H2BB,HIST1H4D
	R-HSA-73928	Depyrimidination	0.01415	0.01415	1	HIST1H2BN,HIST1H4K,HIST1H2BJ,HIST1H2BL,HIST1H2AJ,HIST1H2BK,HIST1H2BE,HIST1H2BH,HIST1H4I,HIST1H2BG,HIST1H4C,HIST1H2BB,HIST1H4D
	R-HSA-5625740	RHO GTPases activate PKNs	0.0165992	0.0165992	1	HIST1H2BN,HIST1H3J,HIST1H4K,HIST1H2BJ,HIST1H2BL,HIST1H2AJ,HIST1H2BK,H3F3A,HIST1H3A,HIST1H2BE,HIST1H2BH,SFN,HIST1H4I,HIST1H2BG,HIST1H4C,HIST1H3B,HIST1H2BB,HIST1H4D,HIST1H3E
	R-HSA-9645723	Diseases of programmed cell death	0.0171657	0.0171657	1	HIST1H2BN,HIST1H3J,HIST1H4K,HIST1H2BJ,HIST1H2BL,HIST1H2AJ,HIST1H2BK,H3F3A,HIST1H3A,CDK5,HIST1H2BE,HIST1H2BH,HIST1H4I,HIST1H2BG,HIST1H4C,HIST1H3B,HIST1H2BB,HIST1H4D,CDK5R1,HIST1H3E
	R-HSA-73929	Base-Excision Repair, AP Site Formation	0.0194168	0.0194168	1	HIST1H2BN,HIST1H4K,HIST1H2BJ,HIST1H2BL,HIST1H2AJ,HIST1H2BK,MID1,HIST1H2BE,HIST1H2BH,HIST1H4I,HIST1H2BG,HIST1H4C,HIST1H2BB,HIST1H4D
	R-HSA-5693571	Nonhomologous End-Joining (NHEJ)	0.0240338	0.0240338	1	HIST1H2BN,HIST1H4K,HIST1H2BJ,HIST1H2BL,HIST1H2BK,KAT5,HIST1H2BE,HIST1H2BH,HIST1H4I,HIST1H2BG,HIST1H4C,HIST1H2BB,HIST1H4D
	R-HSA-73854	RNA Polymerase I Promoter Clearance	0.0249686	0.0249686	1	HIST1H2BN,HIST1H3J,HIST1H4K,HIST1H2BJ,HIST1H2BL,HIST1H2AJ,HIST1H2BK,H3F3A,CHD3,HIST1H3A,HIST1H2BE,HIST1H2BH,HIST1H4I,HIST1H2BG,HIST1H4C,HIST1H3B,HIST1H2BB,HIST1H4D,HIST1H3E
	R-HSA-5693565	Recruitment and ATM-mediated phosphorylation of repair and signaling proteins at DNA double strand breaks	0.0279495	0.0279495	1	HIST1H2BN,HIST1H4K,HIST1H2BJ,EYA1,HIST1H2BL,HIST1H2BK,KAT5,HIST1H2BE,HIST1H2BH,HIST1H4I,HIST1H2BG,HIST1H4C,HIST1H2BB,HIST1H4D
	R-HSA-73864	RNA Polymerase I Transcription	0.0290604	0.0290604	1	HIST1H2BN,HIST1H3J,HIST1H4K,HIST1H2BJ,HIST1H2BL,HIST1H2AJ,HIST1H2BK,H3F3A,CHD3,HIST1H3A,HIST1H2BE,HIST1H2BH,HIST1H4I,HIST1H2BG,HIST1H4C,HIST1H3B,HIST1H2BB,HIST1H4D,HIST1H3E
	R-HSA-8936459	RUNX1 regulates genes involved in megakaryocyte differentiation and platelet function	0.0311073	0.0311073	1	HIST1H2BN,HIST1H3J,HIST1H4K,HIST1H2BJ,HIST1H2BL,HIST1H2AJ,HIST1H2BK,H3F3A,HIST1H3A,HIST1H2BE,HIST1H2BH,HIST1H4I,HIST1H2BG,HIST1H4C,HIST1H3B,HIST1H2BB,HIST1H4D,HIST1H3E
	R-HSA-427413	NoRC negatively regulates rRNA expression	0.0362273	0.0362273	1	HIST1H2BN,HIST1H3J,HIST1H4K,HIST1H2BJ,HIST1H2BL,HIST1H2AJ,HIST1H2BK,H3F3A,HIST1H3A,HIST1H2BE,HIST1H2BH,HIST1H4I,HIST1H2BG,HIST1H4C,HIST1H3B,HIST1H2BB,HIST1H4D,HIST1H3E
	R-HSA-2559582	Senescence-Associated Secretory Phenotype (SASP)	0.0386597	0.0386597	1	HIST1H2BN,CDKN1A,HIST1H3J,HIST1H4K,HIST1H2BJ,HIST1H2BL,HIST1H2AJ,HIST1H2BK,H3F3A,HIST1H3A,HIST1H2BE,HIST1H2BH,HIST1H4I,HIST1H2BG,HIST1H4C,HIST1H3B,HIST1H2BB,HIST1H4D,HIST1H3E
	R-HSA-5578749	Transcriptional regulation by small RNAs	0.0389972	0.0389972	1	HIST1H2BN,HIST1H3J,HIST1H4K,HIST1H2BJ,HIST1H2BL,HIST1H2AJ,HIST1H2BK,H3F3A,HIST1H3A,HIST1H2BE,HIST1H2BH,HIST1H4I,HIST1H2BG,HIST1H4C,HIST1H3B,HIST1H2BB,HIST1H4D,HIST1H3E
	R-HSA-1500620	Meiosis	0.0413713	0.0413713	1	HIST1H2BN,HIST1H3J,HIST1H4K,HIST1H2BJ,HIST1H2BL,HIST1H2AJ,HIST1H2BK,H3F3A,HIST1H3A,RAD51C,HIST1H2BE,HIST1H2BH,HIST1H4I,HIST1H2BG,HIST1H4C,HIST1H3B,HIST1H2BB,HIST1H4D,HIST1H3E
	R-HSA-1221632	Meiotic synapsis	0.0414096	0.0414096	1	HIST1H2BN,HIST1H4K,HIST1H2BJ,HIST1H2BL,HIST1H2AJ,HIST1H2BK,HIST1H2BE,HIST1H2BH,HIST1H4I,HIST1H2BG,HIST1H4C,HIST1H2BB,HIST1H4D
	R-HSA-2559583	Cellular Senescence	0.0414892	0.0414892	1	HIST1H2BN,CDKN1A,HIST1H3J,HIST1H2BJ,HIST1H2BL,HIST1H2BK,ETS2,HIST1H3A,KAT5,HIST1H1D,HIST1H1E,HIST1H3B,HIST1H3E,HIST1H4K,CBX2,HIST1H2AJ,H3F3A,MAPK10,H1F0,HIST1H2BE,HIST1H4I,HIST1H2BH,HIST1H2BG,HIST1H4C,HIST1H2BB,HIST1H4D
	R-HSA-1912422	Pre-NOTCH Expression and Processing	0.0444525	0.0444525	1	HIST1H2BN,NOTCH3,HIST1H3J,HIST1H4K,HIST1H2BJ,HIST1H2BL,HIST1H2AJ,HIST1H2BK,H3F3A,HIST1H3A,HIST1H2BE,HIST1H2BH,HIST1H4I,HIST1H2BG,HIST1H4C,HIST1H3B,HIST1H2BB,HIST1H4D,HIST1H3E
	R-HSA-9648895	Response of EIF2AK1 (HRI) to heme deficiency	0.00155287	0.00155287	1	GRB10,CHAC1,ATF5,ATF3
	R-HSA-140342	Apoptosis induced DNA fragmentation	0.00293487	0.00293487	1	H1F0,CAD,HIST1H1D,HIST1H1E
	R-HSA-9029558	NR1H2 & NR1H3 regulate gene expression linked to lipogenesis	0.00886545	0.00886545	1	SREBF1,NR1H3,FAS
	R-HSA-9031628	NGF-stimulated transcription	0.00930468	0.00930468	1	CDK5,ID2,ID4,ID3,SGK1,CDK5R1
	R-HSA-8866911	TFAP2 (AP-2) family regulates transcription of cell cycle factors	0.010136	0.010136	1	CDKN1A,MYC
	R-HSA-69560	Transcriptional activation of p53 responsive genes	0.010136	0.010136	1	CDKN1A
	R-HSA-69895	Transcriptional activation of cell cycle inhibitor p21	0.010136	0.010136	1	CDKN1A
	R-HSA-8849474	PTK6 Activates STAT3	0.0152595	0.0152595	1	SOCS3,STAP2
	R-HSA-9024446	NR1H2 and NR1H3-mediated signaling	0.0249686	0.0249686	1	SREBF1,APOC1,NR1H3,FAS,PLTP
	R-HSA-8851708	Signaling by FGFR2 IIIa TM	0.0330683	0.0330683	1	FGFR2
	R-HSA-198725	Nuclear Events (kinase and transcription factor activation)	0.0362273	0.0362273	1	CDK5,ID2,ID4,ID3,SGK1,CDK5R1,DUSP7
	R-HSA-4411364	Binding of TCF/LEF:CTNNB1 to target gene promoters	0.0379585	0.0379585	1	TCF7L1,MYC
	R-HSA-8951430	RUNX3 regulates WNT signaling	0.0379585	0.0379585	1	TCF7L1,MYC
	R-HSA-380994	ATF4 activates genes in response to endoplasmic reticulum stress	0.0408513	0.0408513	1	EXOSC6,NFYA,CCL2,ATF3
Loss of H3k36me3	R-HSA-1362300	Transcription of E2F targets under negative control by p107 (RBL1) and p130 (RBL2) in complex with HDAC1	0.00156325	0.00156325	1	LIN54,TFDP1,HDAC1,CDK1,E2F5,LIN52
	R-HSA-9013026	RHOB GTPase cycle	0.00456815	0.00456815	1	ARHGEF12,MCF2,ARHGEF17,SNAP23,PIK3R2,MYO9B,PIK3R1,VANGL1,BCR,ARHGAP10,ARHGAP32,DEPDC1B,DAAM1,RACGAP1
	R-HSA-6807004	Negative regulation of MET activity	0.00526128	0.00526128	1	STAM,RPS27A,EPS15,SH3GL2,PTPN2
	R-HSA-8875360	InlB-mediated entry of Listeria monocytogenes into host cell	0.00542481	0.00542481	1	STAM,RPS27A,EPS15,SH3GL2
	R-HSA-8876384	Listeria monocytogenes entry into host cells	0.00784979	0.00784979	1	SRC,STAM,RPS27A,EPS15,SH3GL2
	R-HSA-5654727	Negative regulation of FGFR2 signaling	0.00789762	0.00789762	1	PPP2CB,FGF7,SRC,RPS27A,FGFR2
	R-HSA-2173788	Downregulation of TGF-beta receptor signaling	0.00944908	0.00944908	1	PPP1CB,SMAD3,SMURF1,RPS27A,SMAD7,TGFBR2
	R-HSA-9035034	RHOF GTPase cycle	0.0156187	0.0156187	1	VANGL1,FARP1,ARHGAP10,ARHGAP32,DEPDC1B,SNAP23,PIK3R2,MYO9B,PIK3R1
	R-HSA-3214842	HDMs demethylate histones	0.0156684	0.0156684	1	KDM5B,KDM4B,KDM4C,RIOX2,ATP2B4,KDM6A
	R-HSA-9013106	RHOC GTPase cycle	0.0159637	0.0159637	1	ACBD5,ARHGEF12,MCF2,ARHGEF17,MYO9B,PIK3R1,VANGL1,BCR,ARHGAP10,ARHGAP32,DEPDC1B,DAAM1,RACGAP1
	R-HSA-446388	Regulation of cytoskeletal remodeling and cell spreading by IPP complex components	0.0293402	0.0293402	1	PARVA,RSU1,LIMS1
	R-HSA-5689896	Ovarian tumor domain proteases	0.0317061	0.0317061	1	ZRANB1,TRAF3,CDK1,NAF1,RPS27A
	R-HSA-3769402	Deactivation of the beta-catenin transactivating complex	0.0317061	0.0317061	1	PYGO1,TCF7L1,HDAC1,CHD8,RPS27A,BTRC,SOX6
	R-HSA-1538133	G0 and Early G1	0.0403894	0.0403894	1	LIN54,TFDP1,HDAC1,CDK1,E2F5,LIN52
	R-HSA-3878781	Glycogen storage disease type IV (GBE1)	0.0437296	0.0437296	1	GBE1,GYG2
	R-HSA-1679131	Trafficking and processing of endosomal TLR	0.0448875	0.0448875	1	PRPS2,CTSL,LGMN
	R-HSA-4641265	Repression of WNT target genes	0.0448875	0.0448875	1	TCF7L1,HDAC1,AXIN2
	R-HSA-5654695	PI-3K cascade:FGFR2	0.0456109	0.0456109	1	FGF7,PIK3R1,FGFR2
Loss of H3K27ac	R-HSA-432030	Transport of glycerol from adipocytes to the liver by Aquaporins	0.003285	0.003285	1	AQP9
	R-HSA-8866906	TFAP2 (AP-2) family regulates transcription of other transcription factors	0.008797	0.008797	1	PITX2
	R-HSA-170670	Adenylate cyclase inhibitory pathway	0.016551	0.016551	1	GNAL,GNAT3,ADCY2
	R-HSA-8866376	Reelin signalling pathway	0.016627	0.016627	1	DAB1,RELN
	R-HSA-1566977	Fibronectin matrix formation	0.016627	0.016627	1	CEACAM1,CEACAM8
	R-HSA-163210	Formation of ATP by chemiosmotic coupling	0.027092	0.027092	1	ATP5MC3
	R-HSA-9632974	NR1H2 & NR1H3 regulate gene expression linked to gluconeogenesis	0.032139	0.032139	1	PCK1
	R-HSA-418597	G alpha (z) signalling events	0.032708	0.032708	1	GNGT1,GNAT3,RGS20,ADCY2,PCK1
	R-HSA-629597	Highly calcium permeable nicotinic acetylcholine receptors	0.038195	0.038195	1	CHRNB4,CHRNA2
	R-HSA-450520	HuR (ELAVL1) binds and stabilizes mRNA	0.044646	0.044646	1	ANP32A,ENPP2
	R-HSA-445717	Aquaporin-mediated transport	0.045221	0.045221	1	GNGT1,PRKACG,AQP9,ADCY2
	R-HSA-72172	mRNA Splicing	5.73891e-10	5.73891e-10	1	EIF4A3,SRP54,DDX42,HNRNPU,HNRNPR,CASC3,YBX1,PRPF19,ELAVL1,CCAR1,PQBP1,PTBP1,SART1,SNRPD1,PCF11,CWC22,DHX15,SNRPD3,SNRNP35,BCAS2,RBM5,RBM17,AQR,TFIP11,PLRG1,ZCRB1,WDR33,HNRNPUL1,SYF2,PRPF3,SNRPG,SRSF2,CD2BP2,SRSF3,SNRNP27,SNRPA1,SNRPE,SRSF4,PPIH,DNAJC8,SRSF6,SNRPC,SNRNP200,SRSF7,SNRPB,RBM22,SF1,SF3B4,SF3B5,SF3B2,DHX9,SF3B6,PRCC,SRRT,DDX23,WBP4,SRSF1,CSTF2T,RNU11,PABPN1,PUF60,U2AF2,POLR2C,TRA2B,PCB…
	R-HSA-68886	M Phase	8.24452e-07	8.24452e-07	1	ANKLE2,BUB1B,SMC3,SMC4,SMC2,GOLGA2,PSMD8,CDC20,PPP1CC,CDC23,TUBB3,PPP2R1A,PSMD3,CDC27,PIM1,RCC1,HIST1H2AD,PSMD1,FBXO5,PRKACA,NUP214,CSNK2A1,HIST1H2AJ,CSNK1D,KNL1,CSNK1E,LEMD2,SGO1,MAU2,CLIP1,ZW10,AKAP9,HIST1H2BE,HIST1H2BH,KIF20A,HIST1H2BB,ANAPC1,KPNB1,HIST1H2BC,NUP205,POM121,SET,ANAPC15,SEH1L,PSMD11,HIST1H3J,ANAPC16,RPN1,PDS5B,PDS5A,AAAS,ARPP19,NUP160,SKA2,CCNB2,CCNB1,DSN1,UBB,NUP85,UBC,NUP88,CEP…
	R-HSA-2555396	Mitotic Metaphase and Anaphase	3.8083e-06	3.8083e-06	1	ANKLE2,BUB1B,SMC3,PSMD8,CDC20,PPP1CC,TUBA1B,XPO1,CDC23,TUBA1A,SUMO1,TUBB3,PPP2R1A,PSMD3,CDC27,PIM1,RCC1,PSMD1,SPDL1,FBXO5,TNPO1,NDC1,SEC13,NUDC,PPP2R5D,KNL1,LEMD2,SGO1,PSMA5,CLIP1,TUBB2B,PSMA3,TUBB2A,PSMA4,INCENP,ZW10,CHMP3,NUP54,NUP58,ANAPC1,KPNB1,PAFAH1B1,DYNC1I2,NUP205,POM121,ANAPC15,SEH1L,PSMD11,ANAPC16,RPN1,PDS5B,PDS5A,HDAC8,NUP160,AURKB,PSMA7,SKA2,PSMB6,CCNB2,CCNB1,DSN1,PSMB4,PSMB5,UBB,PSMB…
	R-HSA-68882	Mitotic Anaphase	5.37916e-06	5.37916e-06	1	ANKLE2,BUB1B,SMC3,PSMD8,CDC20,PPP1CC,TUBA1B,XPO1,CDC23,TUBA1A,SUMO1,TUBB3,PPP2R1A,PSMD3,CDC27,PIM1,RCC1,PSMD1,SPDL1,TNPO1,NDC1,SEC13,NUDC,PPP2R5D,KNL1,LEMD2,SGO1,PSMA5,CLIP1,TUBB2B,PSMA3,TUBB2A,PSMA4,INCENP,ZW10,CHMP3,NUP54,ANAPC1,NUP58,KPNB1,PAFAH1B1,DYNC1I2,NUP205,POM121,SEH1L,PSMD11,ANAPC15,ANAPC16,RPN1,PDS5B,HDAC8,PDS5A,NUP160,AURKB,PSMA7,SKA2,PSMB6,CCNB2,DSN1,PSMB4,CCNB1,PSMB5,UBB,PSMB2,NUP8…
	R-HSA-72766	Translation	5.63235e-06	5.63235e-06	1	EIF4A2,RPL5,RPL30,RPL31,PARS2,APEH,RPL9,YARS2,RPS15,NARS,EEF1B2,RPS14,RPS16,RPS19,RPL18A,NARS2,RPL35,RPL38,RPL37,RPS11,CHCHD1,RPL39,RPS13,RPS12,EIF2A,ATP6V0E1,RPS7,RPL21,EIF1AX,RPS6,MRPS18A,SARS,RPSA,EEF1A1,OXA1L,PPA2,RPL24,RPL27,TARS2,RPL29,AURKAIP1,CARS2,AARS2,SAR1A,MRPL19,RPN1,MRPL17,TARS,BRIP1,UBB,LARS,EIF4EBP1,EIF2B5,EIF2B4,EIF2S2,EEF2,EIF2S1,HARS2,MRPL24,MRPL22,AIMP1,RPS26,EIF2S3,EIF5,RPS27…
	R-HSA-2262752	Cellular responses to stress	6.35558e-06	6.35558e-06	1	RPL5,RPL30,RPL31,NUDT2,KEAP1,EHMT1,RPL9,CCAR2,PSMD8,RPS15,RPS14,RPS16,CDC23,KAT5,RPL18A,RPS19,CREB3L4,AKT2,PSMD3,CREB3L2,CDC27,PSMD1,AKT1,RPL35,RPL38,RPL37,BTRC,RPS11,RPL39,RPS13,SKP1,RPS12,EIF2A,TSPYL2,NUP214,MED1,ATP6V1G1,ATP6V0E1,CSNK2A1,RPL21,TINF2,RPL24,TXNIP,RPL27,ATF5,ATP6V0D1,RPL29,CLOCK,ATF6,ATF3,ASF1A,ATF4,POM121,NUP205,ANAPC15,SEH1L,HIST1H3J,ANAPC16,RPN1,AAAS,PRDX3,PRDX2,HSPH1,NUP85,PR…
	R-HSA-69620	Cell Cycle Checkpoints	6.7457e-06	6.7457e-06	1	BUB1B,PSMD8,CDC20,PPP1CC,HERC2,CDC23,KAT5,PPP2R1A,PSMD3,CHEK1,CDC27,PSMD1,PIAS4,KNL1,CDC25C,CDC25A,SGO1,CLIP1,ZW10,HIST1H2BE,HIST1H2BH,DNA2,HIST1H2BB,ANAPC1,HIST1H2BC,ANAPC15,SEH1L,PSMD11,ANAPC16,RPN1,NUP160,SKA2,CCNB2,BRIP1,CCNB1,DSN1,UBB,NUP85,UBC,SFN,HIST1H4K,UBE2C,RCC2,PLK1,CDC7,IRAK1BP1,KIF18A,HIST1H4B,RPS27,UBE2S,CDK2,UBE2N,HIST1H4H,ATM,HIST1H4I,MDM4,HIST1H4J,HIST1H4D,HIST1H4E,ATR,CDKN1A,CD…
	R-HSA-69278	Cell Cycle, Mitotic	1.02219e-05	1.02219e-05	1	ANKLE2,CCNH,SMC3,SMC4,SMC2,PSMD8,GOLGA2,CDC20,CDC23,PPP2R1A,AKT2,PSMD3,CDC27,RCC1,PSMD1,AKT1,FBXO5,PRKACA,BTRC,SKP1,NUP214,CSNK2A1,ESCO1,CSNK1D,KNL1,CSNK1E,ZW10,AKAP9,KIF20A,DNA2,POM121,NUP205,SET,ANAPC15,SEH1L,HIST1H3J,ANAPC16,RPN1,AAAS,ARPP19,SKA2,DSN1,NUP85,NUP88,CEP192,HIST1H3H,HIST1H3B,CEP76,CEP78,HIST1H3E,HIST1H4K,RCC2,H3F3A,PLK1,CDC7,WAPL,POLA2,STAG1,HIST1H4B,STAG2,RPS27,HIST1H4H,HIST1H4I,…
	R-HSA-2467813	Separation of Sister Chromatids	1.29281e-05	1.29281e-05	1	BUB1B,SMC3,PSMD8,CDC20,PPP1CC,TUBA1B,XPO1,CDC23,TUBA1A,TUBB3,PPP2R1A,PSMD3,CDC27,PSMD1,SPDL1,SEC13,NUDC,PPP2R5D,KNL1,SGO1,PSMA5,CLIP1,TUBB2B,PSMA3,TUBB2A,PSMA4,INCENP,ZW10,ANAPC1,PAFAH1B1,DYNC1I2,SEH1L,PSMD11,ANAPC15,ANAPC16,RPN1,PDS5B,HDAC8,PDS5A,NUP160,AURKB,PSMA7,SKA2,PSMB6,DSN1,PSMB4,PSMB5,UBB,PSMB2,NUP85,UBC,PSMB1,RPS27A,BUB1,CLASP1,UBE2C,RCC2,PLK1,TUBB4B,WAPL,STAG1,KIF18A,STAG2,RPS27,PSMC6,…
	R-HSA-8953897	Cellular responses to stimuli	1.88647e-05	1.88647e-05	1	RPL5,RPL30,RPL31,NUDT2,KEAP1,EHMT1,RPL9,CCAR2,PSMD8,RPS15,RPS14,RPS16,CDC23,KAT5,RPL18A,RPS19,CREB3L4,AKT2,PSMD3,CREB3L2,CDC27,PSMD1,AKT1,RPL35,RPL38,RPL37,BTRC,RPS11,RPL39,RPS13,SKP1,RPS12,EIF2A,TSPYL2,NUP214,MED1,ATP6V1G1,ATP6V0E1,CSNK2A1,RPL21,TINF2,RPL24,TXNIP,RPL27,ATF5,ATP6V0D1,RPL29,CLOCK,ATF6,ATF3,ASF1A,ATF4,POM121,NUP205,ANAPC15,SEH1L,HIST1H3J,ANAPC16,RPN1,AAAS,PRDX3,PRDX2,HSPH1,NUP85,PR…
	R-HSA-450531	Regulation of mRNA stability by proteins that bind AU-rich elements	3.83528e-05	3.83528e-05	1	PSMD11,SET,RPN1,ELAVL1,PSMA7,PSMD8,PSMB6,EXOSC5,PSMB4,ZFP36,XPO1,PSMB5,UBB,PSMB2,KHSRP,EXOSC9,UBC,PSMB1,PSMD3,EXOSC8,AKT1,PSMD1,TNPO1,PRKACA,RPS27A,EXOSC2,EXOSC1,NUP214,HSPA8,YWHAZ,PSMA5,PSMA3,PSMA4,PSMC6,XRN1,PSMC3,PSMC4,PSMC1,HNRNPD,PABPC1,B9D2,DCP1A
	R-HSA-1640170	Cell Cycle	4.28434e-05	4.28434e-05	1	ANKLE2,CCNH,SMC3,SMC4,SMC2,PSMD8,GOLGA2,CDC20,HERC2,CDC23,KAT5,PPP2R1A,AKT2,PSMD3,CHEK1,CDC27,RCC1,PSMD1,AKT1,FBXO5,PRKACA,BTRC,SKP1,NUP214,CSNK2A1,ESCO1,TINF2,CSNK1D,KNL1,CSNK1E,ZW10,AKAP9,KIF20A,DNA2,POM121,NUP205,SET,ANAPC15,SEH1L,HIST1H3J,ANAPC16,RPN1,AAAS,ARPP19,SKA2,DSN1,BRIP1,NUP85,GAR1,SFN,NUP88,CEP192,HIST1H3H,HIST1H3B,CEP76,CEP78,HIST1H3E,HIST1H4K,RCC2,H3F3A,PLK1,CDC7,WAPL,POLA2,STAG1,H…
	R-HSA-201681	TCF dependent signaling in response to WNT	5.14727e-05	5.14727e-05	1	MRPS14,TRRAP,CHD8,USP34,ASH2L,CDC73,PSMD8,XPO1,KAT5,PPP2R1A,AKT2,DBT,PSMD3,HIST1H2AD,PSMD1,AKT1,SOX6,BTRC,SOX7,SOX4,TLE4,TLE3,USP8,CSNK2A1,HIST1H2AJ,WNT5A,H2AFV,PPP2R5D,CSNK1E,SOX12,YWHAZ,RBX1,PYGO1,PSMA5,PYGO2,PSMA3,PSMA4,HIST1H2BE,HIST1H2BH,HIST1H2BB,CSNK1G2,HIST1H2BC,AMER1,HIST1H2BN,KMT2D,PSMD11,HIST1H3J,HIST1H2BJ,TNKS,CUL3,HIST1H2BL,RPN1,HIST1H2BK,XIAP,KLHL12,PSMA7,LRP6,PSMB6,PSMB4,PSMB5,UBB,…
	R-HSA-453274	Mitotic G2-G2/M phases	6.16149e-05	6.16149e-05	1	LIN54,CDKN1A,HSP90AB1,CCNH,PSMD8,PCM1,ACTR1A,TUBA1B,XPO1,TUBA1A,TUBB3,PPP2R1A,DBT,PSMD3,PSMD1,PRKACA,BTRC,NINL,RAB8A,YWHAG,SKP1,HSP90AA1,PPP1R12A,FBXW11,HAUS4,CSNK1D,HAUS6,CSNK1E,CDC25C,CDC25A,RBX1,PSMA5,TUBB2B,PSMA3,TUBB2A,PSMA4,AKAP9,PAFAH1B1,DYNC1I2,PSMD11,DCTN2,LIN37,DCTN1,RPN1,CUL1,AURKB,PSMA7,PSMB6,CCNB2,CCNB1,PSMB4,PSMB5,UBB,PSMB2,UBC,PSMB1,E2F3,CEP192,RPS27A,CEP76,CLASP1,CEP78,PLK1,TUBB4B…
	R-HSA-69275	G2/M Transition	7.37217e-05	7.37217e-05	1	LIN54,CDKN1A,HSP90AB1,CCNH,PSMD8,PCM1,ACTR1A,TUBA1B,XPO1,TUBA1A,TUBB3,PPP2R1A,DBT,PSMD3,PSMD1,PRKACA,BTRC,NINL,RAB8A,YWHAG,SKP1,HSP90AA1,PPP1R12A,FBXW11,HAUS4,CSNK1D,HAUS6,CSNK1E,CDC25C,CDC25A,RBX1,PSMA5,TUBB2B,PSMA3,TUBB2A,PSMA4,AKAP9,PAFAH1B1,DYNC1I2,PSMD11,DCTN2,LIN37,DCTN1,RPN1,CUL1,AURKB,PSMA7,PSMB6,CCNB2,CCNB1,PSMB4,PSMB5,UBB,PSMB2,UBC,PSMB1,CEP192,RPS27A,CEP76,CLASP1,CEP78,PLK1,TUBB4B,NEDD…
	R-HSA-162909	Host Interactions of HIV factors	9.80516e-05	9.80516e-05	1	ARF1,CCNT1,PSIP1,AP2A1,PSMD8,XPO1,AP1G1,PSMD3,PIM1,RCC1,PSMD1,AP1S1,ELOB,ELOC,BTRC,AP2M1,SKP1,NUP214,NDC1,SEC13,RBX1,PSMA5,PSMA3,PSMA4,PACS1,NUP54,PPIA,NUP58,KPNB1,NUP205,POM121,SEH1L,PSMD11,CUL5,RPN1,CUL1,AAAS,NUP160,PSMA7,PSMB6,PSMB4,PSMB5,UBB,PSMB2,NUP85,UBC,PSMB1,AP2S1,NUP88,RPS27A,RAE1,NPM1,NUP155,PSMC6,PSMC3,PSMC4,PSMC1,NUPL2,RAN
	R-HSA-5689880	Ub-specific processing proteases	0.000125913	0.000125913	1	USP37,TRRAP,USP34,KEAP1,PSMD8,CDC20,MRPL3,PSMD3,HIST1H2AD,PSMD1,MAP3K7,HIST1H2AL,USP8,USP47,USP48,USP42,USP3,HIST1H2AJ,CDC25A,DDB2,PSMA5,PSMA3,PSMA4,HIST1H2BE,VDAC2,HIST1H2BH,VDAC1,HIST1H2BB,STAM2,BIRC2,HIST1H2BC,USP13,HIST1H2BN,BECN1,PSMD11,USP16,HIST1H2BJ,TNKS,USP10,HIST1H2BL,USP11,RPN1,HIST1H2BK,MAT2B,PSMA7,SNX3,PSMB6,PSMB4,RHOT1,PSMB5,UBB,PSMB2,UBC,PSMB1,RCE1,RPS27A,USP24,SMAD2,SMAD1,SMURF2,U…
	R-HSA-3769402	Deactivation of the beta-catenin transactivating complex	0.000193736	0.000193736	1	TLE4,TLE3,KMT2D,CHD8,XIAP,ASH2L,SOX12,YWHAZ,PYGO1,PYGO2,BCL9,XPO1,UBB,RBBP5,AKT2,UBC,AKT1,TCF3,BTRC,SOX6,RPS27A,SOX7,SOX4,BCL9L
	R-HSA-3700989	Transcriptional Regulation by TP53	0.000311549	0.000311549	1	CCNK,CCNT2,TP53RK,CCNT1,CCNH,EHMT1,SESN3,KAT5,PPP2R1A,AKT2,CHEK1,SESN2,AKT1,SUPT16H,CSNK2A1,IGFBP3,TSC1,CDC25C,COX6B1,KAT6A,DDIT4,DNA2,COX16,CBFB,SUPT4H1,PRDX2,NUAK1,BRIP1,CCNB1,UBB,PRDX1,UBC,TP53BP2,SMYD2,SFN,BANP,MAP2K6,FANCI,CREBBP,BRPF1,CRADD,BRPF3,PLK2,FANCC,CNOT4,MOV10,TP53I3,BCL6,CDK5,CNOT1,CDK2,CYCS,ATM,MDM4,CDK12,MNAT1,CDK13,CNOT8,ATR,COX20,COX7B,CDKN1A,BTG2,CDKN1B,DYRK2,SETD9,PHF20,PRKA…
	R-HSA-69481	G2/M Checkpoints	0.000392819	0.000392819	1	MCM7,PSMD8,BABAM1,HERC2,KAT5,EXO1,PSMD3,CHEK1,PSMD1,TOPBP1,YWHAG,PIAS4,RFC4,RFC2,CDC25C,YWHAZ,CDC25A,RNF168,PSMA5,PSMA3,PSMA4,HIST1H2BE,HIST1H2BH,DNA2,HIST1H2BB,HIST1H2BC,HIST1H2BN,PSMD11,HIST1H2BJ,HIST1H2BL,RPN1,HIST1H2BK,PSMA7,PSMB6,CCNB2,BRIP1,PSMB4,CCNB1,PSMB5,UBB,PSMB2,UBC,PSMB1,SFN,RPS27A,HIST1H4K,RPA2,CDC7,WEE1,IRAK1BP1,PSMC6,HIST1H4B,PSMC3,PSMC4,PSMC1,CDK2,UBE2N,HIST1H4H,ATM,HIST1H4I,HIST…
	R-HSA-4615885	SUMOylation of DNA replication proteins	0.000543439	0.000543439	1	NUP214,TOP2A,NDC1,PIAS4,SEC13,NUP205,POM121,UBE2I,SEH1L,NUP155,AAAS,AURKB,NUP160,SUMO1,NUP85,INCENP,SUMO2,NUP88,NUP54,TOP1,NUPL2,RAE1,NUP58
	R-HSA-72702	Ribosomal scanning and start codon recognition	0.000550692	0.000550692	1	EIF4A2,RPS27L,RPS15,RPS14,RPS16,RPS15A,RPS19,UBB,EIF4H,RPS11,RPS27A,EIF4E,RPS13,EIF4B,RPS12,EIF2A,RPS7,EIF1AX,RPS6,RPS3A,RPSA,EIF2S2,EIF2S1,RPS26,EIF2S3,EIF5,RPS27,EIF3G,EIF3D,RPS21,EIF3A,RPS24,RPS23
	R-HSA-5696394	DNA Damage Recognition in GG-NER	0.000686781	0.000686781	1	INO80D,PARP1,PARP2,MCRS1,RAD23A,COPS7A,INO80,ACTR8,RAD23B,ACTB,DDB2,RBX1,COPS4,YY1,COPS3,COPS6,UBB,UBC,COPS8,RPS27A
	R-HSA-5688426	Deubiquitination	0.000715554	0.000715554	1	OTUD5,USP37,TRRAP,USP34,OTUD7B,KEAP1,MYSM1,ACTB,PSMD8,CDC20,BABAM1,YY1,MRPL3,PSMD3,HIST1H2AD,PSMD1,MAP3K7,HIST1H2AL,USP8,USP47,USP48,USP42,USP3,HIST1H2AJ,YOD1,RAD23A,ACTR8,RAD23B,CDC25A,DDB2,PSMA5,PSMA3,PSMA4,HIST1H2BE,VDAC2,HIST1H2BH,VDAC1,HIST1H2BB,STAM2,BIRC2,HIST1H2BC,USP13,HIST1H2BN,BECN1,VCP,PSMD11,USP16,INO80D,HIST1H2BJ,TNKS,USP10,HIST1H2BL,USP11,RPN1,HIST1H2BK,MAT2B,PSMA7,SNX3,PSMB6,VCPIP…
	R-HSA-4570464	SUMOylation of RNA binding proteins	0.000720121	0.000720121	1	NUP214,NDC1,SEC13,NOP58,NUP205,POM121,UBE2I,PHC1,SEH1L,NUP155,AAAS,PHC3,NUP160,HNRNPK,SUMO1,NUP85,SUMO2,NUP54,NUP88,HNRNPC,NUPL2,RAE1,NUP58,BAP1
	R-HSA-2565942	Regulation of PLK1 Activity at G2/M Transition	0.00078559	0.00078559	1	DYNC1I2,DCTN2,DCTN1,CUL1,AURKB,CCNB2,PCM1,CCNB1,ACTR1A,TUBA1A,UBB,PPP2R1A,UBC,DBT,CEP192,BTRC,PRKACA,RPS27A,NINL,CEP76,RAB8A,CLASP1,YWHAG,SKP1,CEP78,HSP90AA1,PPP1R12A,FBXW11,PLK1,HAUS4,CSNK1D,HAUS6,CSNK1E,TUBB4B,NEDD1,ALMS1,AKAP9,CEP41,PAFAH1B1
	R-HSA-1655829	Regulation of cholesterol biosynthesis by SREBP (SREBF)	0.000962736	0.000962736	1	IDI1,INSIG2,INSIG1,HMGCR,TGS1,PMVK,SC5D,NCOA1,FDPS,NCOA2,SREBF1,MED1,CREBBP,NFYA,HMGCS1,NFYB,SQLE,TBL1XR1,SCD,SP1,MTF1,FASN,CARM1,SEC24D,SEC24C,MBTPS2,RAN,KPNB1
	R-HSA-4085377	SUMOylation of SUMOylation proteins	0.00115728	0.00115728	1	NUP214,NDC1,PIAS4,SEC13,NUP205,POM121,UBE2I,SEH1L,NUP155,AAAS,NUP160,SUMO1,NUP85,SUMO2,NUP88,NUP54,NUPL2,RAE1,NUP58
	R-HSA-4551638	SUMOylation of chromatin organization proteins	0.00135974	0.00135974	1	HDAC4,NUP205,POM121,L3MBTL2,SEH1L,AAAS,NUP160,SUMO1,NUP85,SUMO2,NUP88,RAE1,NUP214,NDC1,SUZ12,SEC13,UBE2I,CBX5,PHC1,HIST1H4K,NUP155,PHC3,PIAS1,HIST1H4B,HIST1H4H,HIST1H4I,NUP54,HIST1H4J,NUPL2,HIST1H4D,HIST1H4E,NUP58,BAP1
	R-HSA-68877	Mitotic Prometaphase	0.00141914	0.00141914	1	BUB1B,SMC3,SMC4,SMC2,CDC20,PPP1CC,PCM1,ACTR1A,TUBA1B,XPO1,TUBA1A,TUBB3,PPP2R1A,DBT,SPDL1,PRKACA,NINL,YWHAG,SEC13,NUDC,HSP90AA1,CSNK2A1,HAUS4,CSNK1D,HAUS6,PPP2R5D,CSNK1E,KNL1,SGO1,CLIP1,TUBB2B,TUBB2A,INCENP,ZW10,AKAP9,PAFAH1B1,DYNC1I2,SEH1L,DCTN2,DCTN1,PDS5B,HDAC8,PDS5A,NUP160,AURKB,SKA2,CCNB2,DSN1,CCNB1,NUP85,CEP192,RPS27A,BUB1,CEP76,CLASP1,CEP78,NEK8,RCC2,PLK1,NEK7,TUBB4B,WAPL,NEDD1,STAG1,KIF18A…
	R-HSA-72202	Transport of Mature Transcript to Cytoplasm	0.00172081	0.00172081	1	SLBP,NUP205,POM121,SEH1L,NXT1,SRSF1,EIF4A3,SRP54,CASC3,AAAS,NUP160,NXF1,NUP85,U2AF2,SYMPK,NUP88,RAE1,EIF4E,NUP214,NDC1,SEC13,NUP155,THOC1,UPF3B,THOC2,WDR33,DDX39A,SRSF2,SRSF3,NUP54,SRSF4,NUPL2,SRSF6,SRSF7,NUP58
	R-HSA-176408	Regulation of APC/C activators between G1/S and early anaphase	2.55864e-05	2.55864e-05	1	PSMD11,ANAPC15,ANAPC16,RPN1,CUL1,BUB1B,PSMA7,PSMD8,PSMB6,CDC20,PSMB4,CCNB1,FZR1,PSMB5,CDC23,UBB,PSMB2,UBC,PSMB1,PSMD3,CDC27,PSMD1,FBXO5,BTRC,RPS27A,BUB1,SKP1,UBE2C,PLK1,PSMA5,PSMA3,PSMA4,PSMC6,PSMC3,UBE2S,PSMC4,PSMC1,CDK2,ANAPC1,MAD2L1
	R-HSA-174143	APC/C-mediated degradation of cell cycle proteins	6.01017e-05	6.01017e-05	1	PSMD11,ANAPC15,ANAPC16,RPN1,CUL1,BUB1B,AURKB,PSMA7,PSMD8,PSMB6,CDC20,PSMB4,CCNB1,FZR1,PSMB5,CDC23,UBB,PSMB2,UBC,PSMB1,PSMD3,CDC27,PSMD1,FBXO5,BTRC,RPS27A,BUB1,SKP1,UBE2C,PLK1,PSMA5,PSMA3,PSMA4,PSMC6,PSMC3,UBE2S,PSMC4,PSMC1,CDK2,ANAPC1,MAD2L1
	R-HSA-453276	Regulation of mitotic cell cycle	6.01017e-05	6.01017e-05	1	PSMD11,ANAPC15,ANAPC16,RPN1,CUL1,BUB1B,AURKB,PSMA7,PSMD8,PSMB6,CDC20,PSMB4,CCNB1,FZR1,PSMB5,CDC23,UBB,PSMB2,UBC,PSMB1,PSMD3,CDC27,PSMD1,FBXO5,BTRC,RPS27A,BUB1,SKP1,UBE2C,PLK1,PSMA5,PSMA3,PSMA4,PSMC6,PSMC3,UBE2S,PSMC4,PSMC1,CDK2,ANAPC1,MAD2L1
	R-HSA-5610785	GLI3 is processed to GLI3R by the proteasome	7.07717e-05	7.07717e-05	1	PSMD11,RPN1,CUL1,PSMA7,PSMD8,PSMB6,PSMB4,PSMB5,UBB,PSMB2,SUFU,UBC,PSMB1,PSMD3,PSMD1,BTRC,PRKACA,RPS27A,PRKACB,SKP1,CSNK1A1,RBX1,PSMA5,PSMA3,PSMA4,PSMC6,PSMC3,PSMC4,PSMC1
	R-HSA-5610783	Degradation of GLI2 by the proteasome	7.07717e-05	7.07717e-05	1	PSMD11,RPN1,CUL1,PSMA7,PSMD8,PSMB6,PSMB4,PSMB5,UBB,PSMB2,SUFU,UBC,PSMB1,PSMD3,PSMD1,BTRC,PRKACA,RPS27A,PRKACB,SKP1,CSNK1A1,RBX1,PSMA5,PSMA3,PSMA4,PSMC6,PSMC3,PSMC4,PSMC1
	R-HSA-5610780	Degradation of GLI1 by the proteasome	7.07717e-05	7.07717e-05	1	PSMD11,RPN1,CUL1,GLI1,PSMA7,PSMD8,PSMB6,PSMB4,PSMB5,UBB,PSMB2,SUFU,UBC,PSMB1,PSMD3,PSMD1,BTRC,PRKACA,RPS27A,PRKACB,SKP1,RBX1,PSMA5,PSMA3,PSMA4,PSMC6,PSMC3,PSMC4,PSMC1
	R-HSA-162906	HIV Infection	0.000160776	0.000160776	1	ARF1,CCNK,CCNT2,CCNT1,CCNH,GTF2B,PSIP1,AP2A1,PSMD8,PCM1,XPO1,AP1G1,PSMD3,PIM1,RCC1,PSMD1,AP1S1,ELOB,ELOC,BTRC,AP2M1,SKP1,NUP214,NDC1,SEC13,SUPT16H,VPS37C,LIG4,RBX1,PSMA5,PSMA3,PSMA4,PACS1,CHMP3,NUP54,PPIA,NUP58,VPS28,KPNB1,CHMP5,NUP205,POM121,SEH1L,PSMD11,TSG101,CUL5,VPS4B,RPN1,CUL1,SUPT4H1,AAAS,GTF2E2,NUP160,PSMA7,PSMB6,PSMB4,PSMB5,UBB,PSMB2,NUP85,POLR2C,UBC,PSMB1,AP2S1,NUP88,POLR2G,RPS27A,RAE1,…
	R-HSA-174178	APC/C:Cdh1 mediated degradation of Cdc20 and other APC/C:Cdh1 targeted proteins in late mitosis/early G1	0.000193516	0.000193516	1	PSMD11,ANAPC15,ANAPC16,RPN1,AURKB,PSMA7,PSMD8,PSMB6,CDC20,PSMB4,FZR1,PSMB5,CDC23,UBB,PSMB2,UBC,PSMB1,PSMD3,CDC27,PSMD1,RPS27A,UBE2C,PLK1,PSMA5,PSMA3,PSMA4,PSMC6,PSMC3,UBE2S,PSMC4,PSMC1,ANAPC1
	R-HSA-8854050	FBXL7 down-regulates AURKA during mitotic entry and in early mitosis	0.000217279	0.000217279	1	PSMD11,RPN1,CUL1,AURKB,PSMA7,PSMD8,PSMB6,PSMB4,PSMB5,UBB,PSMB2,UBC,PSMB1,PSMD3,PSMD1,RPS27A,SKP1,RBX1,PSMA5,PSMA3,PSMA4,PSMC6,PSMC3,PSMC4,PSMC1,FBXL7
	R-HSA-4641258	Degradation of DVL	0.000382803	0.000382803	1	PSMD11,CUL3,RPN1,KLHL12,PSMA7,PSMD8,PSMB6,PSMB4,PSMB5,UBB,PSMB2,UBC,PSMB1,PSMD3,DVL2,DVL3,PSMD1,RPS27A,RBX1,PSMA5,PSMA3,PSMA4,PSMC6,PSMC3,PSMC4,PSMC1
	R-HSA-176814	Activation of APC/C and APC/C:Cdc20 mediated degradation of mitotic proteins	0.000398226	0.000398226	1	PSMD11,ANAPC15,ANAPC16,RPN1,BUB1B,PSMA7,PSMD8,PSMB6,CDC20,PSMB4,CCNB1,PSMB5,CDC23,UBB,PSMB2,UBC,PSMB1,PSMD3,CDC27,PSMD1,RPS27A,BUB1,UBE2C,PLK1,PSMA5,PSMA3,PSMA4,PSMC6,PSMC3,UBE2S,PSMC4,PSMC1,ANAPC1,MAD2L1
	R-HSA-8852276	The role of GTSE1 in G2/M progression after G2 checkpoint	0.000414157	0.000414157	1	CDKN1A,PSMD11,HSP90AB1,RPN1,PSMA7,PSMD8,PSMB6,CCNB2,PSMB4,CCNB1,TUBA1B,PSMB5,TUBA1A,UBB,PSMB2,TUBB3,UBC,PSMB1,PSMD3,PSMD1,RPS27A,HSP90AA1,PLK1,TUBB4B,PSMA5,TUBB2B,PSMA3,TUBB2A,PSMA4,PSMC6,PSMC3,PSMC4,PSMC1
	R-HSA-69615	G1/S DNA Damage Checkpoints	0.000477694	0.000477694	1	CDKN1A,PSMD11,CDKN1B,PHF20,RPN1,PSMA7,PSMD8,PSMB6,PSMB4,PSMB5,UBB,PSMB2,UBC,PSMB1,PSMD3,CHEK1,PSMD1,RPS27A,CDC25A,PSMA5,PSMA3,PSMA4,PSMC6,PSMC3,PSMC4,PSMC1,CDK2,MDM4,ATM
	R-HSA-5676590	NIK-->noncanonical NF-kB signaling	0.000527501	0.000527501	1	PSMD11,RPN1,CUL1,PSMA7,RELA,PSMD8,PSMB6,PSMB4,PSMB5,UBB,PSMB2,UBC,PSMB1,PSMD3,PSMD1,BTRC,RPS27A,SKP1,FBXW11,PSMA5,PSMA3,PSMA4,PSMC6,PSMC3,PSMC4,PSMC1,UBA3
	R-HSA-174184	Cdc20:Phospho-APC/C mediated degradation of Cyclin A	0.000603262	0.000603262	1	PSMD11,ANAPC15,ANAPC16,RPN1,BUB1B,PSMA7,PSMD8,PSMB6,CDC20,PSMB4,PSMB5,CDC23,UBB,PSMB2,UBC,PSMB1,PSMD3,CDC27,PSMD1,RPS27A,BUB1,UBE2C,PSMA5,PSMA3,PSMA4,PSMC6,PSMC3,UBE2S,PSMC4,PSMC1,ANAPC1,MAD2L1
	R-HSA-176409	APC/C:Cdc20 mediated degradation of mitotic proteins	0.000615457	0.000615457	1	PSMD11,ANAPC15,ANAPC16,RPN1,BUB1B,PSMA7,PSMD8,PSMB6,CDC20,PSMB4,CCNB1,PSMB5,CDC23,UBB,PSMB2,UBC,PSMB1,PSMD3,CDC27,PSMD1,RPS27A,BUB1,UBE2C,PSMA5,PSMA3,PSMA4,PSMC6,PSMC3,UBE2S,PSMC4,PSMC1,ANAPC1,MAD2L1
	R-HSA-450408	AUF1 (hnRNP D0) binds and destabilizes mRNA	0.000619029	0.000619029	1	HSPA8,PSMD11,RPN1,PSMA7,PSMD8,PSMB6,PSMA5,PSMB4,PSMA3,PSMB5,PSMA4,PSMC6,UBB,PSMB2,PSMC3,PSMC4,PSMC1,UBC,PSMB1,PSMD3,HNRNPD,PSMD1,PABPC1,RPS27A
	R-HSA-180585	Vif-mediated degradation of APOBEC3G	0.000619029	0.000619029	1	PSMD11,CUL5,RPN1,CUL1,PSMA7,PSMD8,PSMB6,PSMB4,PSMB5,UBB,PSMB2,UBC,PSMB1,PSMD3,PSMD1,ELOB,ELOC,RPS27A,RBX1,PSMA5,PSMA3,PSMA4,PSMC6,PSMC3,PSMC4,PSMC1
	R-HSA-8939236	RUNX1 regulates transcription of genes involved in differentiation of HSCs	0.000627726	0.000627726	1	LDB1,CCNH,PSMD8,PSMD3,HIST1H2AD,PSMD1,HIST1H2AJ,H2AFV,PSMA5,PSMA3,PSMA4,HIST1H2BE,HIST1H2BH,HIST1H2BB,HIST1H2BC,YAP1,HIST1H2BN,PSMD11,CBFB,KMT2A,HIST1H3J,HIST1H2BJ,HIST1H2BL,RPN1,HIST1H2BK,NDUFB1,PSMA7,PSMB6,PSMB4,PSMB5,UBB,PSMB2,UBC,PSMB1,ABL1,HIST1H3H,RPS27A,HIST1H3B,HIST1H3E,HIST1H4K,H3F3A,PSMC6,HIST1H4B,PSMC3,PSMC4,PSMC1,HIST1H4H,HIST1H4I,TCF3,HIST1H4J,MNAT1,HIST1H4D,HIST1H4E
	R-HSA-174154	APC/C:Cdc20 mediated degradation of Securin	0.000725181	0.000725181	1	PSMD11,ANAPC15,ANAPC16,RPN1,PSMA7,PSMD8,PSMB6,CDC20,PSMB4,PSMB5,CDC23,UBB,PSMB2,UBC,PSMB1,PSMD3,CDC27,PSMD1,RPS27A,UBE2C,PSMA5,PSMA3,PSMA4,PSMC6,PSMC3,UBE2S,PSMC4,PSMC1,ANAPC1
	R-HSA-179419	APC:Cdc20 mediated degradation of cell cycle proteins prior to satisfation of the cell cycle checkpoint	0.000757093	0.000757093	1	PSMD11,ANAPC15,ANAPC16,RPN1,BUB1B,PSMA7,PSMD8,PSMB6,CDC20,PSMB4,PSMB5,CDC23,UBB,PSMB2,UBC,PSMB1,PSMD3,CDC27,PSMD1,RPS27A,BUB1,UBE2C,PSMA5,PSMA3,PSMA4,PSMC6,PSMC3,UBE2S,PSMC4,PSMC1,ANAPC1,MAD2L1
	R-HSA-4641257	Degradation of AXIN	0.000804177	0.000804177	1	PSMD11,SMURF2,TNKS,RPN1,PSMA7,RNF146,PSMD8,PSMB6,PSMA5,PSMB4,PSMA3,PSMB5,PSMA4,PSMC6,UBB,PSMB2,PSMC3,PSMC4,PSMC1,UBC,PSMB1,PSMD3,PSMD1,RPS27A
	R-HSA-5607761	Dectin-1 mediated noncanonical NF-kB signaling	0.000893918	0.000893918	1	PSMD11,RPN1,CUL1,PSMA7,RELA,PSMD8,PSMB6,PSMB4,PSMB5,UBB,PSMB2,UBC,PSMB1,PSMD3,PSMD1,BTRC,RPS27A,SKP1,FBXW11,PSMA5,PSMA3,PSMA4,PSMC6,PSMC3,PSMC4,PSMC1,UBA3
	R-HSA-174084	Autodegradation of Cdh1 by Cdh1:APC/C	0.00110229	0.00110229	1	PSMD11,ANAPC15,ANAPC16,RPN1,PSMA7,PSMD8,PSMB6,PSMB4,FZR1,PSMB5,CDC23,UBB,PSMB2,UBC,PSMB1,PSMD3,CDC27,PSMD1,RPS27A,UBE2C,PSMA5,PSMA3,PSMA4,PSMC6,PSMC3,UBE2S,PSMC4,PSMC1,ANAPC1
	R-HSA-69580	p53-Dependent G1/S DNA damage checkpoint	0.00114641	0.00114641	1	CDKN1A,PSMD11,CDKN1B,PHF20,RPN1,PSMA7,PSMD8,PSMB6,PSMB4,PSMB5,UBB,PSMB2,UBC,PSMB1,PSMD3,PSMD1,RPS27A,PSMA5,PSMA3,PSMA4,PSMC6,PSMC3,PSMC4,PSMC1,CDK2,MDM4,ATM
	R-HSA-69563	p53-Dependent G1 DNA Damage Response	0.00114641	0.00114641	1	CDKN1A,PSMD11,CDKN1B,PHF20,RPN1,PSMA7,PSMD8,PSMB6,PSMB4,PSMB5,UBB,PSMB2,UBC,PSMB1,PSMD3,PSMD1,RPS27A,PSMA5,PSMA3,PSMA4,PSMC6,PSMC3,PSMC4,PSMC1,CDK2,MDM4,ATM
	R-HSA-180534	Vpu mediated degradation of CD4	0.0012283	0.0012283	1	PSMD11,RPN1,PSMA7,PSMD8,PSMB6,PSMA5,PSMA3,PSMB4,PSMA4,PSMC6,PSMB5,UBB,PSMC3,PSMB2,PSMC4,PSMC1,UBC,PSMB1,PSMD3,PSMD1,RPS27A,BTRC,SKP1
	R-HSA-5632684	Hedgehog 'on' state	0.00141141	0.00141141	1	PSMD11,CUL3,RPN1,EFCAB7,GLI1,CDC73,PSMA7,PSMD8,PSMB6,PSMB4,PSMB5,GRK2,UBB,PSMB2,SUFU,UBC,PSMB1,PSMD3,SPOP,PSMD1,RPS27A,SMURF2,SMURF1,CSNK1A1,RDX,RBX1,PSMA5,PSMA3,PSMA4,PSMC6,PSMC3,PSMC4,GPR161,PSMC1,GAS1
	R-HSA-5658442	Regulation of RAS by GAPs	0.00142755	0.00142755	1	PSMD11,CUL3,RPN1,KEAP1,PSMA7,PSMD8,PSMB6,NRAS,PSMB4,PSMB5,UBB,PSMB2,UBC,PSMB1,PSMD3,PSMD1,RPS27A,RBX1,PSMA5,PSMA3,PSMA4,PSMC6,PSMC3,PSMC4,RASA1,PSMC1,NF1,KRAS
	R-HSA-8948751	Regulation of PTEN stability and activity	0.00143829	0.00143829	1	USP13,PSMD11,TNKS,RPN1,XIAP,PSMA7,PSMD8,PSMB6,PSMB4,PSMB5,UBB,PSMB2,AKT2,UBC,PSMB1,PSMD3,AKT1,PSMD1,RPS27A,CSNK2A1,WWP2,RNF146,PSMA5,PSMA3,PSMA4,PSMC6,PSMC3,PSMC4,PSMC1
	R-HSA-69601	Ubiquitin Mediated Degradation of Phosphorylated Cdc25A	0.00158225	0.00158225	1	PSMD11,RPN1,CDC25A,PSMA7,PSMD8,PSMB6,PSMA5,PSMA3,PSMB4,PSMA4,PSMC6,PSMB5,UBB,PSMC3,PSMB2,PSMC4,PSMC1,CHEK1,UBC,PSMB1,PSMD3,PSMD1,RPS27A
	R-HSA-69610	p53-Independent DNA Damage Response	0.00158225	0.00158225	1	PSMD11,RPN1,CDC25A,PSMA7,PSMD8,PSMB6,PSMA5,PSMA3,PSMB4,PSMA4,PSMC6,PSMB5,UBB,PSMC3,PSMB2,PSMC4,PSMC1,CHEK1,UBC,PSMB1,PSMD3,PSMD1,RPS27A
	R-HSA-69613	p53-Independent G1/S DNA damage checkpoint	0.00158225	0.00158225	1	PSMD11,RPN1,CDC25A,PSMA7,PSMD8,PSMB6,PSMA5,PSMA3,PSMB4,PSMA4,PSMC6,PSMB5,UBB,PSMC3,PSMB2,PSMC4,PSMC1,CHEK1,UBC,PSMB1,PSMD3,PSMD1,RPS27A
	R-HSA-9762114	GSK3B and BTRC:CUL1-mediated-degradation of NFE2L2	0.00158225	0.00158225	1	PSMD11,RPN1,CUL1,PSMA7,PSMD8,PSMB6,PSMB4,PSMB5,UBB,PSMB2,UBC,PSMB1,PSMD3,PSMD1,BTRC,RPS27A,SKP1,RBX1,PSMA5,PSMA3,PSMA4,PSMC6,PSMC3,PSMC4,PSMC1
	R-HSA-9604323	Negative regulation of NOTCH4 signaling	0.00163496	0.00163496	1	PSMD11,RPN1,CUL1,PSMA7,PSMD8,PSMB6,PSMB4,PSMB5,UBB,PSMB2,UBC,PSMB1,PSMD3,AKT1,PSMD1,RPS27A,SKP1,YWHAZ,RBX1,PSMA5,PSMA3,PSMA4,PSMC6,PSMC3,PSMC4,PSMC1
	R-HSA-72737	Cap-dependent Translation Initiation	1.71227e-05	1.71227e-05	1	EIF4A2,RPL5,RPL30,RPL31,RPLP1,RPL9,RPS15,RPS14,RPS16,RPS19,RPL18A,RPL35,RPL38,RPL37,RPS11,RPL39,RPS13,RPS12,EIF2A,EIF5B,ATP6V0E1,RPS7,RPL21,EIF1AX,RPS6,RPS3A,RPSA,RPL24,RPL27,PABPC1,RPL29,SOS1,RPL12,RPL11,RPS27L,RPS15A,UBB,EIF4H,EIF4EBP1,RPL15,RPS27A,EIF4E,EIF4B,RPL19,EIF2B5,EIF2B4,RPL35A,EIF2S2,EIF2S1,RPS26,EIF2S3,EIF5,RPS27,RPL27A,EIF3G,EIF3D,RPS21,EIF3A,RPS24,RPS23
	R-HSA-72613	Eukaryotic Translation Initiation	1.71227e-05	1.71227e-05	1	EIF4A2,RPL5,RPL30,RPL31,RPLP1,RPL9,RPS15,RPS14,RPS16,RPS19,RPL18A,RPL35,RPL38,RPL37,RPS11,RPL39,RPS13,RPS12,EIF2A,EIF5B,ATP6V0E1,RPS7,RPL21,EIF1AX,RPS6,RPS3A,RPSA,RPL24,RPL27,PABPC1,RPL29,SOS1,RPL12,RPL11,RPS27L,RPS15A,UBB,EIF4H,EIF4EBP1,RPL15,RPS27A,EIF4E,EIF4B,RPL19,EIF2B5,EIF2B4,RPL35A,EIF2S2,EIF2S1,RPS26,EIF2S3,EIF5,RPS27,RPL27A,EIF3G,EIF3D,RPS21,EIF3A,RPS24,RPS23
	R-HSA-9010553	Regulation of expression of SLITs and ROBOs	2.35758e-05	2.35758e-05	1	RPL5,RPL30,LDB1,RPL31,RPLP1,EIF4A3,CASC3,RPL9,RPS15,PSMD8,RPS14,RPS16,RPS19,RPL18A,PSMD3,DAG1,PSMD1,RPL35,ELOB,RPL38,ELOC,RPL37,RPS11,RPL39,RPS13,RPS12,UPF2,ATP6V0E1,RPS7,RPL21,RPS6,RPS3A,RPSA,RBX1,PSMA5,PSMA3,PSMA4,RPL24,RPL27,ETF1,PABPC1,RPL29,SOS1,PSMD11,RPL12,RPN1,RPL11,RPS27L,PSMA7,PSMB6,PSMB4,RPS15A,PSMB5,UBB,PSMB2,UBC,PSMB1,RPL15,RPS27A,RPL19,RPL35A,UPF3B,UPF3A,RPS26,RPS27,PSMC6,PSMC3,PSMC…
	R-HSA-72706	GTP hydrolysis and joining of the 60S ribosomal subunit	2.49469e-05	2.49469e-05	1	EIF4A2,RPL5,RPL30,RPL31,RPLP1,RPL9,RPS15,RPS14,RPS16,RPS19,RPL18A,RPL35,RPL38,RPL37,RPS11,RPL39,RPS13,RPS12,EIF2A,EIF5B,ATP6V0E1,RPS7,RPL21,EIF1AX,RPS6,RPS3A,RPSA,RPL24,RPL27,RPL29,SOS1,RPL12,RPL11,RPS27L,RPS15A,UBB,EIF4H,RPL15,RPS27A,EIF4E,EIF4B,RPL19,RPL35A,EIF2S2,EIF2S1,RPS26,EIF2S3,EIF5,RPS27,RPL27A,EIF3G,EIF3D,RPS21,EIF3A,RPS24,RPS23
	R-HSA-156827	L13a-mediated translational silencing of Ceruloplasmin expression	4.69286e-05	4.69286e-05	1	EIF4A2,RPL5,RPL30,RPL31,RPLP1,RPL9,RPS15,RPS14,RPS16,RPS19,RPL18A,RPL35,RPL38,RPL37,RPS11,RPL39,RPS13,RPS12,EIF2A,ATP6V0E1,RPS7,RPL21,EIF1AX,RPS6,RPS3A,RPSA,RPL24,RPL27,PABPC1,RPL29,SOS1,RPL12,RPL11,RPS27L,RPS15A,UBB,EIF4H,RPL15,RPS27A,EIF4E,EIF4B,RPL19,RPL35A,EIF2S2,EIF2S1,RPS26,EIF2S3,RPS27,RPL27A,EIF3G,EIF3D,RPS21,EIF3A,RPS24,RPS23
	R-HSA-9633012	Response of EIF2AK4 (GCN2) to amino acid deficiency	5.68502e-05	5.68502e-05	1	RPL5,RPL30,RPL31,RPLP1,RPL9,RPS15,RPS14,RPS16,RPS19,RPL18A,RPL35,RPL38,RPL37,RPS11,RPL39,RPS13,RPS12,EIF2A,ATP6V0E1,RPS7,RPL21,RPS6,RPS3A,RPSA,IMPACT,RPL24,RPL27,RPL29,SOS1,ATF3,ATF4,RPL12,RPL11,RPS27L,RPS15A,UBB,RPL15,RPS27A,GCN1,RPL19,RPL35A,EIF2AK4,EIF2S2,EIF2S1,RPS26,EIF2S3,RPS27,RPL27A,RPS21,RPS24,RPS23
	R-HSA-927802	Nonsense-Mediated Decay (NMD)	5.81364e-05	5.81364e-05	1	RPL5,RPL30,RPL31,RPLP1,EIF4A3,SMG9,CASC3,RPL9,SMG5,RPS15,RPS14,RPS16,RPS19,RPL18A,PPP2R1A,RPL35,RPL38,RPL37,RPS11,RPL39,RPS13,RPS12,UPF2,ATP6V0E1,RPS7,RPL21,RPS6,RPS3A,RPSA,RPL24,RPL27,ETF1,PABPC1,RPL29,SOS1,RPL12,RPL11,RPS27L,RPS15A,UBB,RPL15,RPS27A,RPL19,RPL35A,UPF3B,UPF3A,PNRC2,RPS26,RPS27,RPL27A,DCP1A,RPS21,RPS24,RPS23
	R-HSA-975957	Nonsense Mediated Decay (NMD) enhanced by the Exon Junction Complex (EJC)	5.81364e-05	5.81364e-05	1	RPL5,RPL30,RPL31,RPLP1,EIF4A3,SMG9,CASC3,RPL9,SMG5,RPS15,RPS14,RPS16,RPS19,RPL18A,PPP2R1A,RPL35,RPL38,RPL37,RPS11,RPL39,RPS13,RPS12,UPF2,ATP6V0E1,RPS7,RPL21,RPS6,RPS3A,RPSA,RPL24,RPL27,ETF1,PABPC1,RPL29,SOS1,RPL12,RPL11,RPS27L,RPS15A,UBB,RPL15,RPS27A,RPL19,RPL35A,UPF3B,UPF3A,PNRC2,RPS26,RPS27,RPL27A,DCP1A,RPS21,RPS24,RPS23
	R-HSA-156842	Eukaryotic Translation Elongation	0.000154874	0.000154874	1	RPL5,RPL30,RPL31,RPL12,RPLP1,RPL11,RPS27L,RPL9,RPS15,EEF1B2,RPS14,RPS16,RPS15A,RPS19,UBB,RPL18A,RPL35,RPL38,RPL37,RPL15,RPS11,RPS27A,RPL39,RPS13,RPS12,RPL19,ATP6V0E1,RPS7,RPL21,RPS6,RPL35A,RPS3A,RPSA,EEF2,RPS26,EEF1A1,EEF1G,RPS27,RPL27A,RPL24,RPL27,RPL29,SOS1,RPS21,RPS24,RPS23
	R-HSA-9711097	Cellular response to starvation	0.000166105	0.000166105	1	RPL5,RPL30,RPL31,RPLP1,RPL9,RPS15,RPTOR,RPS14,FLCN,RPS16,RPS19,RPL18A,SESN2,MLST8,RPL35,RPL38,RPL37,RPS11,RPL39,RPS13,RPS12,EIF2A,ATP6V1G1,SEC13,ATP6V0E1,RPS7,RPL21,RPS6,RPS3A,RPSA,ITFG2,IMPACT,ATP6V1B2,RPL24,RPL27,RPL29,SOS1,ATP6V0D1,ATF3,ATF4,SEH1L,RPL12,RPL11,RPS27L,RPS15A,UBB,RPL15,RPS27A,GCN1,RPL19,ATP6V1F,RPL35A,EIF2AK4,EIF2S2,EIF2S1,RPS26,EIF2S3,RPS27,VAPA,RPL27A,BMT2,LAMTOR1,LAMTOR4,LAMTO…
	R-HSA-156902	Peptide chain elongation	0.000187709	0.000187709	1	RPL5,RPL30,RPL31,RPL12,RPLP1,RPL11,RPS27L,RPL9,RPS15,RPS14,RPS16,RPS15A,RPS19,UBB,RPL18A,RPL35,RPL38,RPL37,RPL15,RPS11,RPS27A,RPL39,RPS13,RPS12,RPL19,ATP6V0E1,RPS7,RPL21,RPS6,RPL35A,RPS3A,RPSA,EEF2,RPS26,EEF1A1,RPS27,RPL27A,RPL24,RPL27,RPL29,SOS1,RPS21,RPS24,RPS23
	R-HSA-1799339	SRP-dependent cotranslational protein targeting to membrane	0.000232595	0.000232595	1	RPL5,TRAM1,RPL30,RPL31,RPLP1,SRP54,RPL9,RPS15,RPS14,SEC61A1,RPS16,RPS19,RPL18A,RPL35,RPL38,RPL37,RPS11,RPL39,RPS13,RPS12,ATP6V0E1,RPS7,RPL21,SSR2,RPS6,RPS3A,RPSA,SRP9,DDOST,RPL24,RPL27,RPL29,SOS1,WBP1,RPL12,RPN1,RPL11,RPS27L,RPS15A,SRP72,UBB,RPL15,RPS27A,SEC11A,RPL19,RPL35A,RPS26,RPS27,RPL27A,RPS21,RPS24,RPS23
	R-HSA-376176	Signaling by ROBO receptors	0.00030115	0.00030115	1	RPL5,RPL30,LDB1,RPL31,RPLP1,EIF4A3,CASC3,RPL9,RPS15,PSMD8,RPS14,RPS16,RPS19,RPL18A,PSMD3,DAG1,PSMD1,RPL35,ELOB,RPL38,ELOC,RPL37,RPS11,PRKACA,PRKACB,RPL39,RPS13,RPS12,UPF2,ATP6V0E1,RPS7,RPL21,RPS6,RPS3A,RPSA,RBX1,ENAH,PSMA5,PSMA3,PSMA4,RPL24,RPL27,ETF1,PABPC1,RPL29,SOS1,PSMD11,RPL12,RPN1,RPL11,RPS27L,PSMA7,PSMB6,CDC42,PSMB4,RPS15A,PSMB5,UBB,PSMB2,FLRT3,UBC,PSMB1,ABL1,RPL15,RPS27A,CLASP1,CAP2,RPL19…
	R-HSA-72689	Formation of a pool of free 40S subunits	0.000350905	0.000350905	1	RPL5,RPL30,RPL31,RPL12,RPLP1,RPL11,RPS27L,RPL9,RPS15,RPS14,RPS16,RPS15A,RPS19,UBB,RPL18A,RPL35,RPL38,RPL37,RPL15,RPS11,RPS27A,RPL39,RPS13,RPS12,RPL19,ATP6V0E1,RPS7,RPL21,EIF1AX,RPS6,RPL35A,RPS3A,RPSA,RPS26,RPS27,RPL27A,EIF3G,RPL24,RPL27,RPL29,SOS1,EIF3D,RPS21,EIF3A,RPS24,RPS23
	R-HSA-168255	Influenza Infection	0.000402979	0.000402979	1	RPL5,RPL30,RPL31,RPLP1,CLTC,CLTA,RPL9,RPS15,RPS14,XPO1,RPS16,RPS19,RPL18A,RPL35,KPNA4,RPL38,KPNA5,RPL37,RPS11,KPNA2,RPL39,RPS13,RPS12,NUP214,NDC1,SEC13,HSP90AA1,ATP6V0E1,PARP1,RPS7,RPL21,RPS6,RPS3A,RPSA,CANX,RPL24,NUP54,RPL27,RPL29,SOS1,NUP58,KPNB1,NUP205,POM121,SEH1L,RPL12,RPL11,RPS27L,AAAS,NUP160,RPS15A,PABPN1,UBB,NUP85,POLR2C,NUP88,POLR2G,RPL15,RPS27A,RAE1,RPL19,NUP155,RPL35A,RPS26,RPS27,RPL27…
	R-HSA-975956	Nonsense Mediated Decay (NMD) independent of the Exon Junction Complex (EJC)	0.000429531	0.000429531	1	RPL5,RPL30,RPL31,RPL12,RPLP1,RPL11,RPS27L,RPL9,RPS15,RPS14,RPS16,RPS15A,RPS19,UBB,RPL18A,RPL35,RPL38,RPL37,RPL15,RPS11,RPS27A,RPL39,RPS13,RPS12,RPL19,ATP6V0E1,RPS7,RPL21,RPS6,RPL35A,RPS3A,RPSA,RPS26,RPS27,RPL27A,RPL24,RPL27,ETF1,PABPC1,RPL29,SOS1,RPS21,RPS24,RPS23
	R-HSA-6791226	Major pathway of rRNA processing in the nucleolus and cytosol	0.000445487	0.000445487	1	LTV1,RPL5,RPL30,RPL31,RPLP1,RPP30,RPL9,RPS15,RPS14,RPS16,RPS19,RPL18A,DBT,RPL35,RIOK2,RPL38,RIOK1,RPL37,RPS11,RPL39,RPS13,RPP38,RPS12,UTP15,ATP6V0E1,RPS7,RPL21,IMP3,RPS6,WDR75,CSNK1D,RPS3A,RPSA,CSNK1E,SENP3,XRN1,RPL24,RPL27,RPL29,SOS1,LRP1,NIP7,RPL12,RPL11,HEATR1,DDX21,RPS27L,EXOSC5,RPS15A,UBB,BMS1,EXOSC9,EXOSC8,RRP36,RPL15,RPS27A,RPP14,EXOSC2,EXOSC1,DCAF13,RPL19,NOP58,UTP3,PNO1,RPL35A,RPS26,TBL3…
	R-HSA-72662	Activation of the mRNA upon binding of the cap-binding complex and eIFs, and subsequent binding to 43S	0.000446461	0.000446461	1	EIF4A2,RPS27L,RPS15,RPS14,RPS16,RPS15A,RPS19,UBB,EIF4H,EIF4EBP1,RPS11,RPS27A,EIF4E,RPS13,EIF4B,RPS12,EIF2A,RPS7,EIF1AX,RPS6,RPS3A,RPSA,EIF2S2,EIF2S1,RPS26,EIF2S3,RPS27,EIF3G,PABPC1,EIF3D,RPS21,EIF3A,RPS24,RPS23
	R-HSA-8868773	rRNA processing in the nucleus and cytosol	0.00147689	0.00147689	1	LTV1,RPL5,RPL30,RPL31,RPLP1,RPP30,NAT10,RPL9,RPS15,RPS14,RPS16,RPS19,RPL18A,DBT,RPL35,RIOK2,RPL38,RIOK1,RPL37,RPS11,RPL39,RPS13,RPP38,RPS12,UTP15,ATP6V0E1,RPS7,RPL21,DIMT1,IMP3,RPS6,WDR75,CSNK1D,RPS3A,RPSA,CSNK1E,SENP3,XRN1,RPL24,RPL27,RPL29,SOS1,LRP1,NIP7,RPL12,RPL11,HEATR1,DDX21,RPS27L,EXOSC5,RPS15A,UBB,BMS1,EXOSC9,EXOSC8,GAR1,RRP36,RPL15,RPS27A,RPP14,EXOSC2,EXOSC1,DCAF13,RPL19,NOP58,UTP3,PNO1,…
	R-HSA-72695	Formation of the ternary complex, and subsequently, the 43S complex	0.00158225	0.00158225	1	RPS27L,RPS15,RPS14,RPS16,RPS15A,RPS19,UBB,RPS11,RPS27A,RPS13,RPS12,EIF2A,RPS7,EIF1AX,RPS6,RPS3A,RPSA,EIF2S2,EIF2S1,RPS26,EIF2S3,RPS27,EIF3G,EIF3D,RPS21,EIF3A,RPS24,RPS23
