# Supplementary material for: Mapping chromatin remodelling in glioblastoma identifies epigenetic regulation of key molecular pathways and novel druggable targets
Source: BMC Biol. 2025 Feb 7;23:26. doi: 10.1186/s12915-025-02127-9 (PMC11804007; doi:10.1186/s12915-025-02127-9)
Supplement: Supplementary file 3 — Additional file 3: Table S2 Detailed information of data used for the generation of the cytoscapes Additional file 1: Fig. S6. [file 12915_2025_2127_MOESM3_ESM.xlsx]

## Sheet: Sheet1
List ID	GO.ID	Description	p.Val	FDR	Phenotype	Genes
Gain of H3K4me3 (GIC)	R-HSA-428359	Insulin-like Growth Factor-2 mRNA Binding Proteins (IGF2BPs/IMPs/VICKZs) bind RNA	5.93873e-07	5.93873e-07	1	CD44
	R-HSA-201556	Signaling by ALK	0.000176781	0.000176781	1	ALK,PTPRZ1,PRDM1
	R-HSA-6804754	Regulation of TP53 Expression	0.00107583	0.00107583	1	PRDM1
	R-HSA-9619665	EGR2 and SOX10-mediated initiation of Schwann cell myelination	0.00126819	0.00126819	1	EGR2,PMP22
	R-HSA-210746	Regulation of gene expression in endocrine-committed (NEUROG3+) progenitor cells	0.00523966	0.00523966	1	NKX2-2
	R-HSA-5218900	CASP8 activity is inhibited	0.00910196	0.00910196	1	CFLAR
	R-HSA-9700645	ALK mutants bind TKIs	0.00910196	0.00910196	1	ALK,HIP1
	R-HSA-9013508	NOTCH3 Intracellular Domain Regulates Transcription	0.00923617	0.00923617	1	KAT2B,FABP7
	R-HSA-9707616	Heme signaling	0.00993901	0.00993901	1	NPAS2,ARNTL
	R-HSA-9700649	Drug resistance of ALK mutants	0.0117419	0.0117419	1	ALK
	R-HSA-9717323	ceritinib-resistant ALK mutants	0.0117419	0.0117419	1	ALK
	R-HSA-9717316	alectinib-resistant ALK mutants	0.0117419	0.0117419	1	ALK
	R-HSA-9717264	ASP-3026-resistant ALK mutants	0.0117419	0.0117419	1	ALK
	R-HSA-9717329	lorlatinib-resistant ALK mutants	0.0117419	0.0117419	1	ALK
	R-HSA-9717301	NVP-TAE684-resistant ALK mutants	0.0117419	0.0117419	1	ALK
	R-HSA-9717326	crizotinib-resistant ALK mutants	0.0117419	0.0117419	1	ALK
	R-HSA-9717319	brigatinib-resistant ALK mutants	0.0117419	0.0117419	1	ALK
	R-HSA-5218859	Regulated Necrosis	0.0130849	0.0130849	1	CFLAR,GSDME
	R-HSA-9617629	Regulation of FOXO transcriptional activity by acetylation	0.0156915	0.0156915	1	KAT2B,FOXO3
	R-HSA-452723	Transcriptional regulation of pluripotent stem cells	0.0167086	0.0167086	1	SALL1,GSC
	R-HSA-9701898	STAT3 nuclear events downstream of ALK signaling	0.0195575	0.0195575	1	PRDM1
	R-HSA-913531	Interferon Signaling	0.0203432	0.0203432	1	OAS3,TRIM25,IFI35,SAMHD1,CD44
	R-HSA-9615017	FOXO-mediated transcription of oxidative stress, metabolic and neuronal genes	0.0208524	0.0208524	1	FBXO32,FOXO3
	R-HSA-140534	Caspase activation via Death Receptors in the presence of ligand	0.0237786	0.0237786	1	CFLAR
	R-HSA-2892247	POU5F1 (OCT4), SOX2, NANOG activate genes related to proliferation	0.0260164	0.0260164	1	SALL1
	R-HSA-909733	Interferon alpha/beta signaling	0.026202	0.026202	1	OAS3,IFI35,SAMHD1
	R-HSA-1483191	Synthesis of PC	0.0280298	0.0280298	1	BCHE,SLC44A1,CHPT1
	R-HSA-9754189	Germ layer formation at gastrulation	0.0332125	0.0332125	1	GSC
	R-HSA-73930	Abasic sugar-phosphate removal via the single-nucleotide replacement pathway	0.034816	0.034816	1	HAP1
	R-HSA-70221	Glycogen breakdown (glycogenolysis)	0.0357648	0.0357648	1	PYGB
	R-HSA-400253	Circadian Clock	0.036798	0.036798	1	NPAS2,ARNTL
	R-HSA-9012852	Signaling by NOTCH3	0.0393823	0.0393823	1	KAT2B,FABP7
	R-HSA-9614085	FOXO-mediated transcription	0.0424027	0.0424027	1	KAT2B,FBXO32,FOXO3
	R-HSA-9029569	NR1H3 & NR1H2 regulate gene expression linked to cholesterol transport and efflux	0.0441549	0.0441549	1	ABCA1
	R-HSA-186712	Regulation of beta-cell development	0.045807	0.045807	1	KAT2B,NKX2-2
	R-HSA-9758941	Gastrulation	0.049202	0.049202	1	KAT2B,GSC
Gain of H3K36me3	R-HSA-5654727	Negative regulation of FGFR2 signaling	2.07772e-07	2.07772e-07	1	RPS27A,FGFR2
	R-HSA-1839126	FGFR2 mutant receptor activation	2.73873e-07	2.73873e-07	1	FGFR2
	R-HSA-72689	Formation of a pool of free 40S subunits	2.78678e-07	2.78678e-07	1	RPL32,RPL35A,EIF3E,RPS27A
	R-HSA-8851708	Signaling by FGFR2 IIIa TM	4.024e-07	4.024e-07	1	FGFR2
	R-HSA-6807004	Negative regulation of MET activity	4.91206e-07	4.91206e-07	1	STAM,RPS27A,PTPN2
	R-HSA-72706	GTP hydrolysis and joining of the 60S ribosomal subunit	7.02567e-07	7.02567e-07	1	RPL32,RPL35A,EIF3E,RPS27A
	R-HSA-5655253	Signaling by FGFR2 in disease	1.53545e-06	1.53545e-06	1	FGFR2
	R-HSA-9010553	Regulation of expression of SLITs and ROBOs	1.67587e-06	1.67587e-06	1	RPL32,RPL35A,SLIT2,RPS27A
	R-HSA-156902	Peptide chain elongation	2.14638e-06	2.14638e-06	1	RPL32,RPL35A,RPS27A
	R-HSA-975956	Nonsense Mediated Decay (NMD) independent of the Exon Junction Complex (EJC)	2.79379e-06	2.79379e-06	1	RPL32,RPL35A,RPS27A
	R-HSA-8875360	InlB-mediated entry of Listeria monocytogenes into host cell	5.92086e-06	5.92086e-06	1	STAM,RPS27A
	R-HSA-192823	Viral mRNA Translation	6.12515e-06	6.12515e-06	1	RPL32,RPL35A,RPS27A
	R-HSA-1226099	Signaling by FGFR in disease	1.09366e-05	1.09366e-05	1	FGFR2
	R-HSA-376176	Signaling by ROBO receptors	1.23681e-05	1.23681e-05	1	RPL32,RPL35A,SLIT2,RPS27A
	R-HSA-5654738	Signaling by FGFR2	1.62363e-05	1.62363e-05	1	RPS27A,FGFR2
	R-HSA-5654221	Phospholipase C-mediated cascade; FGFR2	1.7269e-05	1.7269e-05	1	FGFR2
	R-HSA-190241	FGFR2 ligand binding and activation	2.01105e-05	2.01105e-05	1	FGFR2
	R-HSA-8876384	Listeria monocytogenes entry into host cells	2.32814e-05	2.32814e-05	1	STAM,RPS27A
	R-HSA-72766	Translation	3.68884e-05	3.68884e-05	1	RPL32,PPA1,RPL35A,EIF3E,RPS27A
	R-HSA-5654695	PI-3K cascade:FGFR2	3.97282e-05	3.97282e-05	1	FGFR2
	R-HSA-190236	Signaling by FGFR	4.79325e-05	4.79325e-05	1	RPS27A,FGFR2
	R-HSA-5654699	SHC-mediated cascade:FGFR2	5.05544e-05	5.05544e-05	1	FGFR2
	R-HSA-5654700	FRS-mediated FGFR2 signaling	5.6708e-05	5.6708e-05	1	FGFR2
	R-HSA-917729	Endosomal Sorting Complex Required For Transport (ESCRT)	6.33909e-05	6.33909e-05	1	STAM,RPS27A
	R-HSA-182971	EGFR downregulation	7.8454e-05	7.8454e-05	1	STAM,RPS27A
	R-HSA-9675108	Nervous system development	8.30072e-05	8.30072e-05	1	YAP1,MAPK8,RPL32,RPL35A,SLIT2,RPS27A,EFNA5,ITGA9
	R-HSA-168273	Influenza Viral RNA Transcription and Replication	8.54991e-05	8.54991e-05	1	RPL32,RPL35A,RPS27A
	R-HSA-9711097	Cellular response to starvation	9.50544e-05	9.50544e-05	1	RPL32,RPL35A,RPS27A
	R-HSA-2408522	Selenoamino acid metabolism	0.000109132	0.000109132	1	RPL32,RPL35A,RPS27A
	R-HSA-5654696	Downstream signaling of activated FGFR2	0.000127334	0.000127334	1	FGFR2
	R-HSA-6791226	Major pathway of rRNA processing in the nucleolus and cytosol	0.000147068	0.000147068	1	RPL32,RPL35A,RPS27A
	R-HSA-205043	NRIF signals cell death from the nucleus	0.000185184	0.000185184	1	MAPK8,RPS27A
	R-HSA-5684264	MAP3K8 (TPL2)-dependent MAPK1/3 activation	0.000185184	0.000185184	1	BTRC,RPS27A
	R-HSA-422475	Axon guidance	0.000192058	0.000192058	1	MAPK8,RPL32,RPL35A,SLIT2,RPS27A,EFNA5,ITGA9
	R-HSA-168255	Influenza Infection	0.000195069	0.000195069	1	RPL32,RPL35A,RPS27A
	R-HSA-6806834	Signaling by MET	0.000197659	0.000197659	1	STAM,RPS27A,PTPN2
	R-HSA-195253	Degradation of beta-catenin by the destruction complex	0.000230479	0.000230479	1	AXIN2,BTRC,RPS27A
	R-HSA-8868773	rRNA processing in the nucleus and cytosol	0.000262509	0.000262509	1	RPL32,RPL35A,RPS27A
	R-HSA-3229121	Glycogen storage diseases	0.000332328	0.000332328	1	RPS27A,GYG2
	R-HSA-2033519	Activated point mutants of FGFR2	0.000378104	0.000378104	1	FGFR2
	R-HSA-3322077	Glycogen synthesis	0.000427752	0.000427752	1	RPS27A,GYG2
	R-HSA-109704	PI3K Cascade	0.000430674	0.000430674	1	FGFR2
	R-HSA-2023837	Signaling by FGFR2 amplification mutants	0.000432294	0.000432294	1	FGFR2
	R-HSA-5683057	MAPK family signaling cascades	0.000462944	0.000462944	1	IGF2BP1,RPS27A,FGFR2
	R-HSA-177929	Signaling by EGFR	0.000519824	0.000519824	1	STAM,RPS27A
	R-HSA-112399	IRS-mediated signalling	0.000658155	0.000658155	1	FGFR2
	R-HSA-72312	rRNA processing	0.000708216	0.000708216	1	RPL32,RPL35A,RPS27A
	R-HSA-5673001	RAF/MAP kinase cascade	0.00071163	0.00071163	1	RPS27A,FGFR2
	R-HSA-5684996	MAPK1/MAPK3 signaling	0.000817179	0.000817179	1	RPS27A,FGFR2
	R-HSA-450294	MAP kinase activation	0.000820756	0.000820756	1	MAPK8,BTRC,RPS27A
	R-HSA-2428928	IRS-related events triggered by IGF1R	0.000820756	0.000820756	1	FGFR2
	R-HSA-446652	Interleukin-1 family signaling	0.00083639	0.00083639	1	MAPK8,BTRC,RPS27A,PTPN2
	R-HSA-71737	Pyrophosphate hydrolysis	0.000840741	0.000840741	1	PPA1
	R-HSA-2428924	IGF1R signaling cascade	0.00095997	0.00095997	1	FGFR2
	R-HSA-74751	Insulin receptor signalling cascade	0.00095997	0.00095997	1	FGFR2
	R-HSA-5689901	Metalloprotease DUBs	0.000979632	0.000979632	1	STAM,RPS27A
	R-HSA-2404192	Signaling by Type 1 Insulin-like Growth Factor 1 Receptor (IGF1R)	0.00100985	0.00100985	1	FGFR2
	R-HSA-162582	Signal Transduction	0.00107366	0.00107366	1	YAP1,ARHGEF17,GPR83,VPS26A,AXIN2,CHD3,STAM,SMAD6,RGS5,GPR143,MAPK8,LATS2,NRIP1,IGF2BP1,PLCG2,PDE5A,BTRC,RPS27A,PTPN2,FGFR2,CDON
	R-HSA-448424	Interleukin-17 signaling	0.00128687	0.00128687	1	MAPK8,BTRC,RPS27A
	R-HSA-204998	Cell death signalling via NRAGE, NRIF and NADE	0.00147644	0.00147644	1	MAPK8,ARHGEF17,RPS27A
	R-HSA-5689880	Ub-specific processing proteases	0.00152635	0.00152635	1	STAM,AXIN2,RPS27A
	R-HSA-4411364	Binding of TCF/LEF:CTNNB1 to target gene promoters	0.00169595	0.00169595	1	AXIN2
	R-HSA-5688426	Deubiquitination	0.00178061	0.00178061	1	STAM,AXIN2,RPS27A
	R-HSA-8878166	Transcriptional regulation by RUNX2	0.00195364	0.00195364	1	YAP1,SMAD6,RPS27A
	R-HSA-8982491	Glycogen metabolism	0.00198238	0.00198238	1	RPS27A,GYG2
	R-HSA-9680350	Signaling by CSF1 (M-CSF) in myeloid cells	0.00198238	0.00198238	1	PLCG2,RPS27A
	R-HSA-8941326	RUNX2 regulates bone development	0.00226735	0.00226735	1	YAP1,SMAD6
	R-HSA-3769402	Deactivation of the beta-catenin transactivating complex	0.00241886	0.00241886	1	BTRC,RPS27A
	R-HSA-2219530	Constitutive Signaling by Aberrant PI3K in Cancer	0.00272266	0.00272266	1	FGFR2
	R-HSA-1257604	PIP3 activates AKT signaling	0.00318751	0.00318751	1	CHD3,RPS27A,FGFR2
	R-HSA-166016	Toll Like Receptor 4 (TLR4) Cascade	0.00320213	0.00320213	1	MAPK8,PLCG2,BTRC,RPS27A
	R-HSA-9683701	Translation of Structural Proteins	0.00326996	0.00326996	1	RPS27A,ST6GALNAC3
	R-HSA-190377	FGFR2b ligand binding and activation	0.00327297	0.00327297	1	FGFR2
	R-HSA-74752	Signaling by Insulin receptor	0.00337741	0.00337741	1	FGFR2
	R-HSA-400253	Circadian Clock	0.0037418	0.0037418	1	NRIP1,BTRC,RPS27A
	R-HSA-195721	Signaling by WNT	0.00382907	0.00382907	1	VPS26A,AXIN2,BTRC,RPS27A
	R-HSA-180534	Vpu mediated degradation of CD4	0.00406774	0.00406774	1	BTRC,RPS27A
	R-HSA-9006934	Signaling by Receptor Tyrosine Kinases	0.00408364	0.00408364	1	YAP1,STAM,RPS27A,FGFR2,PTPN2
	R-HSA-4641265	Repression of WNT target genes	0.00424195	0.00424195	1	AXIN2
	R-HSA-975871	MyD88 cascade initiated on plasma membrane	0.00426798	0.00426798	1	MAPK8,BTRC,RPS27A
	R-HSA-168142	Toll Like Receptor 10 (TLR10) Cascade	0.00426798	0.00426798	1	MAPK8,BTRC,RPS27A
	R-HSA-168176	Toll Like Receptor 5 (TLR5) Cascade	0.00426798	0.00426798	1	MAPK8,BTRC,RPS27A
	R-HSA-9762114	GSK3B and BTRC:CUL1-mediated-degradation of NFE2L2	0.00428401	0.00428401	1	BTRC,RPS27A
	R-HSA-72695	Formation of the ternary complex, and subsequently, the 43S complex	0.00428401	0.00428401	1	EIF3E,RPS27A
	R-HSA-5633007	Regulation of TP53 Activity	0.00440546	0.00440546	1	CHD3,RPS27A
	R-HSA-193704	p75 NTR receptor-mediated signalling	0.00440692	0.00440692	1	MAPK8,ARHGEF17,RPS27A
	R-HSA-174113	SCF-beta-TrCP mediated degradation of Emi1	0.00450715	0.00450715	1	BTRC,RPS27A
	R-HSA-190375	FGFR2c ligand binding and activation	0.0047703	0.0047703	1	FGFR2
	R-HSA-4641257	Degradation of AXIN	0.00497426	0.00497426	1	AXIN2,RPS27A
	R-HSA-8856825	Cargo recognition for clathrin-mediated endocytosis	0.00514761	0.00514761	1	STAM,RPS27A
	R-HSA-975138	TRAF6 mediated induction of NFkB and MAP kinases upon TLR7/8 or 9 activation	0.00530514	0.00530514	1	MAPK8,BTRC,RPS27A
	R-HSA-168164	Toll Like Receptor 3 (TLR3) Cascade	0.00530514	0.00530514	1	MAPK8,BTRC,RPS27A
	R-HSA-975155	MyD88 dependent cascade initiated on endosome	0.00546588	0.00546588	1	MAPK8,BTRC,RPS27A
	R-HSA-168181	Toll Like Receptor 7/8 (TLR7/8) Cascade	0.00562984	0.00562984	1	MAPK8,BTRC,RPS27A
	R-HSA-8878159	Transcriptional regulation by RUNX3	0.00562984	0.00562984	1	YAP1,ZFHX3,RPS27A
	R-HSA-5607764	CLEC7A (Dectin-1) signaling	0.00596756	0.00596756	1	PLCG2,BTRC,RPS27A
	R-HSA-5676590	NIK-->noncanonical NF-kB signaling	0.00599349	0.00599349	1	BTRC,RPS27A
	R-HSA-937061	TRIF(TICAM1)-mediated TLR4 signaling	0.00614138	0.00614138	1	MAPK8,BTRC,RPS27A
	R-HSA-166166	MyD88-independent TLR4 cascade	0.00614138	0.00614138	1	MAPK8,BTRC,RPS27A
	R-HSA-168138	Toll Like Receptor 9 (TLR9) Cascade	0.00614138	0.00614138	1	MAPK8,BTRC,RPS27A
	R-HSA-72649	Translation initiation complex formation	0.00626633	0.00626633	1	EIF3E,RPS27A
	R-HSA-5610785	GLI3 is processed to GLI3R by the proteasome	0.00626633	0.00626633	1	BTRC,RPS27A
	R-HSA-5610783	Degradation of GLI2 by the proteasome	0.00626633	0.00626633	1	BTRC,RPS27A
	R-HSA-5610780	Degradation of GLI1 by the proteasome	0.00626633	0.00626633	1	BTRC,RPS27A
	R-HSA-9006925	Intracellular signaling by second messengers	0.00663084	0.00663084	1	CHD3,RPS27A,FGFR2
	R-HSA-2219528	PI3K/AKT Signaling in Cancer	0.00668299	0.00668299	1	FGFR2
	R-HSA-72702	Ribosomal scanning and start codon recognition	0.006834	0.006834	1	EIF3E,RPS27A
	R-HSA-168898	Toll-like Receptor Cascades	0.00742186	0.00742186	1	MAPK8,PLCG2,BTRC,RPS27A
	R-HSA-5607761	Dectin-1 mediated noncanonical NF-kB signaling	0.00743132	0.00743132	1	BTRC,RPS27A
	R-HSA-72662	Activation of the mRNA upon binding of the cap-binding complex and eIFs, and subsequent binding to 43S	0.00743132	0.00743132	1	EIF3E,RPS27A
	R-HSA-6811558	PI5P, PP2A and IER3 Regulate PI3K/AKT Signaling	0.00765447	0.00765447	1	FGFR2
	R-HSA-5693565	Recruitment and ATM-mediated phosphorylation of repair and signaling proteins at DNA double strand breaks	0.00774121	0.00774121	1	MAPK8,RPS27A
	R-HSA-2028269	Signaling by Hippo	0.00783631	0.00783631	1	YAP1,LATS2
	R-HSA-166058	MyD88:MAL(TIRAP) cascade initiated on plasma membrane	0.00849546	0.00849546	1	MAPK8,BTRC,RPS27A
	R-HSA-168188	Toll Like Receptor TLR6:TLR2 Cascade	0.00849546	0.00849546	1	MAPK8,BTRC,RPS27A
	R-HSA-168179	Toll Like Receptor TLR1:TLR2 Cascade	0.00916447	0.00916447	1	MAPK8,BTRC,RPS27A
	R-HSA-181438	Toll Like Receptor 2 (TLR2) Cascade	0.00916447	0.00916447	1	MAPK8,BTRC,RPS27A
	R-HSA-199418	Negative regulation of the PI3K/AKT network	0.00939489	0.00939489	1	FGFR2
	R-HSA-1169091	Activation of NF-kappaB in B cells	0.00940459	0.00940459	1	BTRC,RPS27A
	R-HSA-201681	TCF dependent signaling in response to WNT	0.00972762	0.00972762	1	AXIN2,BTRC,RPS27A
	R-HSA-5663202	Diseases of signal transduction by growth factor receptors and second messengers	0.00999214	0.00999214	1	RPS27A,FGFR2
Gain of H3K27ac	R-HSA-428359	Insulin-like Growth Factor-2 mRNA Binding Proteins (IGF2BPs/IMPs/VICKZs) bind RNA	4.22491e-07	4.22491e-07	1	CD44
	R-HSA-400253	Circadian Clock	0.00118098	0.00118098	1	BHLHE41,NPAS2,ARNTL
	R-HSA-1368108	BMAL1:CLOCK,NPAS2 activates circadian gene expression	0.00140495	0.00140495	1	BHLHE41,NPAS2,ARNTL
	R-HSA-9636249	Inhibition of nitric oxide production	0.00145623	0.00145623	1	NOS2
	R-HSA-5218859	Regulated Necrosis	0.00165429	0.00165429	1	IRF2,CFLAR,GSDME
	R-HSA-399710	Activation of AMPA receptors	0.00281328	0.00281328	1	GRIA1,GRIA3
	R-HSA-5620971	Pyroptosis	0.00655519	0.00655519	1	IRF2,GSDME
	R-HSA-9013508	NOTCH3 Intracellular Domain Regulates Transcription	0.00765824	0.00765824	1	KAT2B,FABP7
	R-HSA-9707616	Heme signaling	0.00785403	0.00785403	1	NPAS2,ARNTL
	R-HSA-5218900	CASP8 activity is inhibited	0.00797518	0.00797518	1	CFLAR
	R-HSA-9700645	ALK mutants bind TKIs	0.00797518	0.00797518	1	ALK,HIP1
	R-HSA-9013424	RHOV GTPase cycle	0.00950688	0.00950688	1	DST,SH3RF1,ARHGAP12
	R-HSA-9700649	Drug resistance of ALK mutants	0.0109634	0.0109634	1	ALK
	R-HSA-9717264	ASP-3026-resistant ALK mutants	0.0109634	0.0109634	1	ALK
	R-HSA-9717326	crizotinib-resistant ALK mutants	0.0109634	0.0109634	1	ALK
	R-HSA-9717329	lorlatinib-resistant ALK mutants	0.0109634	0.0109634	1	ALK
	R-HSA-9717301	NVP-TAE684-resistant ALK mutants	0.0109634	0.0109634	1	ALK
	R-HSA-9717316	alectinib-resistant ALK mutants	0.0109634	0.0109634	1	ALK
	R-HSA-9717319	brigatinib-resistant ALK mutants	0.0109634	0.0109634	1	ALK
	R-HSA-9717323	ceritinib-resistant ALK mutants	0.0109634	0.0109634	1	ALK
	R-HSA-399956	CRMPs in Sema3A signaling	0.0171889	0.0171889	1	DPYSL2,FYN
	R-HSA-6794362	Protein-protein interactions at synapses	0.0201835	0.0201835	1	GRIA1,NLGN1,IL1RAP,GRIA3
	R-HSA-140534	Caspase activation via Death Receptors in the presence of ligand	0.0209199	0.0209199	1	CFLAR
	R-HSA-416993	Trafficking of GluR2-containing AMPA receptors	0.0270815	0.0270815	1	GRIA1,GRIA3
	R-HSA-8849932	Synaptic adhesion-like molecules	0.0270815	0.0270815	1	GRIA1,GRIA3
	R-HSA-70221	Glycogen breakdown (glycogenolysis)	0.0315444	0.0315444	1	PYGB
	R-HSA-9012852	Signaling by NOTCH3	0.0331486	0.0331486	1	KAT2B,FABP7
	R-HSA-438066	Unblocking of NMDA receptors, glutamate binding and activation	0.0362749	0.0362749	1	GRIA1,GRIA3
	R-HSA-9029569	NR1H3 & NR1H2 regulate gene expression linked to cholesterol transport and efflux	0.0372267	0.0372267	1	ABCA1
	R-HSA-9014843	Interleukin-33 signaling	0.043142	0.043142	1	IL1RAP
	R-HSA-1989781	PPARA activates gene expression	0.0454837	0.0454837	1	ABCA1,NPAS2,ARNTL
	R-HSA-400206	Regulation of lipid metabolism by PPARalpha	0.0473293	0.0473293	1	ABCA1,NPAS2,ARNTL
	R-HSA-5357769	Caspase activation via extrinsic apoptotic signalling pathway	0.0491836	0.0491836	1	CFLAR
	R-HSA-9637687	Suppression of phagosomal maturation	0.0491836	0.0491836	1	NOS2
Loss of H3K27me3	R-HSA-201556	Signaling by ALK	0.000185299	0.000185299	1	ALK,PRDM1
	R-HSA-6804754	Regulation of TP53 Expression	0.000321981	0.000321981	1	PRDM1
	R-HSA-9636249	Inhibition of nitric oxide production	0.000500991	0.000500991	1	NOS2
	R-HSA-9022927	MECP2 regulates transcription of genes involved in GABA signaling	0.000718411	0.000718411	1	GAD1
	R-HSA-997272	Inhibition of voltage gated Ca2+ channels via Gbeta/gamma subunits	0.00110806	0.00110806	1	GABBR2,KCNJ10,KCNJ9
	R-HSA-1296059	G protein gated Potassium channels	0.00110806	0.00110806	1	GABBR2,KCNJ10,KCNJ9
	R-HSA-1296041	Activation of G protein gated Potassium channels	0.00110806	0.00110806	1	GABBR2,KCNJ10,KCNJ9
	R-HSA-5576894	Phase 1 - inactivation of fast Na+ channels	0.00126653	0.00126653	1	KCNIP1,KCND3
	R-HSA-210746	Regulation of gene expression in endocrine-committed (NEUROG3+) progenitor cells	0.00159626	0.00159626	1	NKX2-2
	R-HSA-1296065	Inwardly rectifying K+ channels	0.00197581	0.00197581	1	GABBR2,KCNJ10,KCNJ9
	R-HSA-452723	Transcriptional regulation of pluripotent stem cells	0.00317671	0.00317671	1	SALL1,GSC
	R-HSA-977444	GABA B receptor activation	0.00425821	0.00425821	1	GABBR2,KCNJ10,KCNJ9
	R-HSA-991365	Activation of GABAB receptors	0.00425821	0.00425821	1	GABBR2,KCNJ10,KCNJ9
	R-HSA-376172	DSCAM interactions	0.00432436	0.00432436	1	DSCAM,NTN1
	R-HSA-8983711	OAS antiviral response	0.00432436	0.00432436	1	OAS1,OAS3
	R-HSA-418359	Reduction of cytosolic Ca++ levels	0.00432436	0.00432436	1	ATP2B2
	R-HSA-1296071	Potassium Channels	0.00520056	0.00520056	1	GABBR2,KCNJ10,KCND3,KCNJ9
	R-HSA-877300	Interferon gamma signaling	0.00590075	0.00590075	1	CIITA,OAS1,OAS3
	R-HSA-9701898	STAT3 nuclear events downstream of ALK signaling	0.00614973	0.00614973	1	PRDM1
	R-HSA-9700649	Drug resistance of ALK mutants	0.00641002	0.00641002	1	ALK
	R-HSA-9717319	brigatinib-resistant ALK mutants	0.00641002	0.00641002	1	ALK
	R-HSA-9717264	ASP-3026-resistant ALK mutants	0.00641002	0.00641002	1	ALK
	R-HSA-9717329	lorlatinib-resistant ALK mutants	0.00641002	0.00641002	1	ALK
	R-HSA-9717316	alectinib-resistant ALK mutants	0.00641002	0.00641002	1	ALK
	R-HSA-9717326	crizotinib-resistant ALK mutants	0.00641002	0.00641002	1	ALK
	R-HSA-9717301	NVP-TAE684-resistant ALK mutants	0.00641002	0.00641002	1	ALK
	R-HSA-9717323	ceritinib-resistant ALK mutants	0.00641002	0.00641002	1	ALK
	R-HSA-9690406	Transcriptional regulation of testis differentiation	0.00826665	0.00826665	1	SOX9
	R-HSA-2892247	POU5F1 (OCT4), SOX2, NANOG activate genes related to proliferation	0.00826665	0.00826665	1	SALL1
	R-HSA-977443	GABA receptor activation	0.0098601	0.0098601	1	GABBR2,KCNJ10,KCNJ9
	R-HSA-9754189	Germ layer formation at gastrulation	0.0106635	0.0106635	1	GSC
	R-HSA-5576891	Cardiac conduction	0.0152723	0.0152723	1	KCNIP1,KCND3,ATP2B2
	R-HSA-397014	Muscle contraction	0.0173091	0.0173091	1	KCNIP1,KCND3,TMOD2,ATP2B2
	R-HSA-9637687	Suppression of phagosomal maturation	0.0183394	0.0183394	1	NOS2
	R-HSA-418360	Platelet calcium homeostasis	0.021669	0.021669	1	ATP2B2
	R-HSA-372790	Signaling by GPCR	0.0252744	0.0252744	1	DGKG,GABBR2,ADORA1,PDE4B,TACR1,PDE8B,MGLL,PTHLH,RGS6,CXCL16,CMKLR1
	R-HSA-1296067	Potassium transport channels	0.0253971	0.0253971	1	KCNJ10
	R-HSA-9619665	EGR2 and SOX10-mediated initiation of Schwann cell myelination	0.0264648	0.0264648	1	EGR2
	R-HSA-114508	Effects of PIP2 hydrolysis	0.0277249	0.0277249	1	DGKG,MGLL
	R-HSA-417973	Adenosine P1 receptors	0.031646	0.031646	1	ADORA1
	R-HSA-380095	Tachykinin receptors bind tachykinins	0.031646	0.031646	1	TACR1
	R-HSA-388396	GPCR downstream signalling	0.0320404	0.0320404	1	DGKG,GABBR2,ADORA1,PDE4B,TACR1,PDE8B,MGLL,PTHLH,RGS6,CXCL16
	R-HSA-909733	Interferon alpha/beta signaling	0.034691	0.034691	1	OAS1,OAS3
	R-HSA-6806003	Regulation of TP53 Expression and Degradation	0.0357728	0.0357728	1	PRDM1
	R-HSA-5578996	Defective CYP27A1 causes CTX	0.0378552	0.0378552	1	CYP27A1
	R-HSA-888568	GABA synthesis	0.0378552	0.0378552	1	GAD1
	R-HSA-1306955	GRB7 events in ERBB2 signaling	0.0378552	0.0378552	1	NRG2
	R-HSA-418346	Platelet homeostasis	0.0410307	0.0410307	1	NOS2,ATP2B2
	R-HSA-9637690	Response of Mtb to phagocytosis	0.0430799	0.0430799	1	NOS2
	R-HSA-913531	Interferon Signaling	0.0433835	0.0433835	1	CIITA,OAS1,OAS3
	R-HSA-9006934	Signaling by Receptor Tyrosine Kinases	0.0477895	0.0477895	1	ALK,EGR2,PRDM1,NRG2,FGF1
Loss of H3K4me3 (GIC)	R-HSA-1839126	FGFR2 mutant receptor activation	2.9868e-08	2.9868e-08	1	FGFR2
	R-HSA-8851708	Signaling by FGFR2 IIIa TM	6.30918e-08	6.30918e-08	1	FGFR2
	R-HSA-5655253	Signaling by FGFR2 in disease	1.71432e-07	1.71432e-07	1	FGFR2
	R-HSA-1226099	Signaling by FGFR in disease	1.2677e-06	1.2677e-06	1	FGFR2
	R-HSA-5654221	Phospholipase C-mediated cascade; FGFR2	3.99234e-06	3.99234e-06	1	FGFR2
	R-HSA-190241	FGFR2 ligand binding and activation	4.65606e-06	4.65606e-06	1	FGFR2
	R-HSA-5654695	PI-3K cascade:FGFR2	9.26533e-06	9.26533e-06	1	FGFR2
	R-HSA-5654699	SHC-mediated cascade:FGFR2	1.18246e-05	1.18246e-05	1	FGFR2
	R-HSA-5654700	FRS-mediated FGFR2 signaling	1.32833e-05	1.32833e-05	1	FGFR2
	R-HSA-5654727	Negative regulation of FGFR2 signaling	2.74876e-05	2.74876e-05	1	FGFR2
	R-HSA-5654696	Downstream signaling of activated FGFR2	3.01757e-05	3.01757e-05	1	FGFR2
	R-HSA-109704	PI3K Cascade	0.000104456	0.000104456	1	FGFR2
	R-HSA-2033519	Activated point mutants of FGFR2	0.000127554	0.000127554	1	FGFR2
	R-HSA-112399	IRS-mediated signalling	0.000161252	0.000161252	1	FGFR2
	R-HSA-2428928	IRS-related events triggered by IGF1R	0.000202254	0.000202254	1	FGFR2
	R-HSA-2023837	Signaling by FGFR2 amplification mutants	0.000207435	0.000207435	1	FGFR2
	R-HSA-2428924	IGF1R signaling cascade	0.000237584	0.000237584	1	FGFR2
	R-HSA-74751	Insulin receptor signalling cascade	0.000237584	0.000237584	1	FGFR2
	R-HSA-2404192	Signaling by Type 1 Insulin-like Growth Factor 1 Receptor (IGF1R)	0.000250289	0.000250289	1	FGFR2
	R-HSA-5654738	Signaling by FGFR2	0.0005047	0.0005047	1	FGFR2
	R-HSA-2219530	Constitutive Signaling by Aberrant PI3K in Cancer	0.000697438	0.000697438	1	FGFR2
	R-HSA-74752	Signaling by Insulin receptor	0.0008726	0.0008726	1	FGFR2
	R-HSA-5663202	Diseases of signal transduction by growth factor receptors and second messengers	0.00101337	0.00101337	1	TPM2,TPM1,FGFR2
	R-HSA-190236	Signaling by FGFR	0.00104059	0.00104059	1	FGFR2
	R-HSA-428542	Regulation of commissural axon pathfinding by SLIT and ROBO	0.00117277	0.00117277	1	SLIT3,SLIT2
	R-HSA-190377	FGFR2b ligand binding and activation	0.0015878	0.0015878	1	FGFR2
	R-HSA-2219528	PI3K/AKT Signaling in Cancer	0.00178148	0.00178148	1	FGFR2
	R-HSA-373752	Netrin-1 signaling	0.00193724	0.00193724	1	TRPC4,SLIT3,SLIT2
	R-HSA-6811558	PI5P, PP2A and IER3 Regulate PI3K/AKT Signaling	0.00205493	0.00205493	1	FGFR2
	R-HSA-190375	FGFR2c ligand binding and activation	0.00232261	0.00232261	1	FGFR2
	R-HSA-199418	Negative regulation of the PI3K/AKT network	0.00255081	0.00255081	1	FGFR2
	R-HSA-5683057	MAPK family signaling cascades	0.00484809	0.00484809	1	LRRC7,IGF2BP1,FGFR2
	R-HSA-1257604	PIP3 activates AKT signaling	0.0106029	0.0106029	1	CHD3,FGFR2
	R-HSA-5673001	RAF/MAP kinase cascade	0.0107355	0.0107355	1	LRRC7,FGFR2
	R-HSA-5684996	MAPK1/MAPK3 signaling	0.0116959	0.0116959	1	LRRC7,FGFR2
	R-HSA-390522	Striated Muscle Contraction	0.0120994	0.0120994	1	TPM2,TPM1
	R-HSA-9657689	Defective SERPING1 causes hereditary angioedema	0.0123262	0.0123262	1	SERPING1
	R-HSA-8853333	Signaling by FGFR2 fusions	0.0123262	0.0123262	1	FGFR2
	R-HSA-8941326	RUNX2 regulates bone development	0.0138722	0.0138722	1	SMAD6
	R-HSA-376176	Signaling by ROBO receptors	0.0163817	0.0163817	1	SLIT3,SLIT2,RPS12
	R-HSA-9006925	Intracellular signaling by second messengers	0.0181342	0.0181342	1	CHD3,FGFR2
	R-HSA-445355	Smooth Muscle Contraction	0.0266271	0.0266271	1	TPM2,TPM1
	R-HSA-72662	Activation of the mRNA upon binding of the cap-binding complex and eIFs, and subsequent binding to 43S	0.0307656	0.0307656	1	EIF4EBP1,RPS12
	R-HSA-9725370	Signaling by ALK fusions and activated point mutants	0.0307656	0.0307656	1	TPM2,TPM1
	R-HSA-9700206	Signaling by ALK in cancer	0.0307656	0.0307656	1	TPM2,TPM1
	R-HSA-8985586	SLIT2:ROBO1 increases RHOA activity	0.0325384	0.0325384	1	SLIT2
	R-HSA-422475	Axon guidance	0.0337114	0.0337114	1	TRPC4,SLIT3,HMCN1,SLIT2,RPS12
	R-HSA-8964026	Chylomicron clearance	0.0365317	0.0365317	1	LDLRAP1
	R-HSA-9010553	Regulation of expression of SLITs and ROBOs	0.0403617	0.0403617	1	SLIT2,RPS12
	R-HSA-428890	Role of ABL in ROBO-SLIT signaling	0.0405088	0.0405088	1	SLIT2
	R-HSA-9675108	Nervous system development	0.0430663	0.0430663	1	TRPC4,SLIT3,HMCN1,SLIT2,RPS12
	R-HSA-428543	Inactivation of CDC42 and RAC1	0.0484146	0.0484146	1	SLIT2
Loss of H3K36me3	R-HSA-5654727	Negative regulation of FGFR2 signaling	2.07772e-07	2.07772e-07	1	RPS27A,FGFR2
	R-HSA-1839126	FGFR2 mutant receptor activation	2.73873e-07	2.73873e-07	1	FGFR2
	R-HSA-72689	Formation of a pool of free 40S subunits	2.78678e-07	2.78678e-07	1	RPL32,RPL35A,EIF3E,RPS27A
	R-HSA-8851708	Signaling by FGFR2 IIIa TM	4.024e-07	4.024e-07	1	FGFR2
	R-HSA-6807004	Negative regulation of MET activity	4.91206e-07	4.91206e-07	1	STAM,RPS27A,PTPN2
	R-HSA-72706	GTP hydrolysis and joining of the 60S ribosomal subunit	7.02567e-07	7.02567e-07	1	RPL32,RPL35A,EIF3E,RPS27A
	R-HSA-5655253	Signaling by FGFR2 in disease	1.53545e-06	1.53545e-06	1	FGFR2
	R-HSA-9010553	Regulation of expression of SLITs and ROBOs	1.67587e-06	1.67587e-06	1	RPL32,RPL35A,SLIT2,RPS27A
	R-HSA-156902	Peptide chain elongation	2.14638e-06	2.14638e-06	1	RPL32,RPL35A,RPS27A
	R-HSA-975956	Nonsense Mediated Decay (NMD) independent of the Exon Junction Complex (EJC)	2.79379e-06	2.79379e-06	1	RPL32,RPL35A,RPS27A
	R-HSA-8875360	InlB-mediated entry of Listeria monocytogenes into host cell	5.92086e-06	5.92086e-06	1	STAM,RPS27A
	R-HSA-192823	Viral mRNA Translation	6.12515e-06	6.12515e-06	1	RPL32,RPL35A,RPS27A
	R-HSA-1226099	Signaling by FGFR in disease	1.09366e-05	1.09366e-05	1	FGFR2
	R-HSA-376176	Signaling by ROBO receptors	1.23681e-05	1.23681e-05	1	RPL32,RPL35A,SLIT2,RPS27A
	R-HSA-5654738	Signaling by FGFR2	1.62363e-05	1.62363e-05	1	RPS27A,FGFR2
	R-HSA-5654221	Phospholipase C-mediated cascade; FGFR2	1.7269e-05	1.7269e-05	1	FGFR2
	R-HSA-190241	FGFR2 ligand binding and activation	2.01105e-05	2.01105e-05	1	FGFR2
	R-HSA-8876384	Listeria monocytogenes entry into host cells	2.32814e-05	2.32814e-05	1	STAM,RPS27A
	R-HSA-72766	Translation	3.68884e-05	3.68884e-05	1	RPL32,PPA1,RPL35A,EIF3E,RPS27A
	R-HSA-5654695	PI-3K cascade:FGFR2	3.97282e-05	3.97282e-05	1	FGFR2
	R-HSA-190236	Signaling by FGFR	4.79325e-05	4.79325e-05	1	RPS27A,FGFR2
	R-HSA-5654699	SHC-mediated cascade:FGFR2	5.05544e-05	5.05544e-05	1	FGFR2
	R-HSA-5654700	FRS-mediated FGFR2 signaling	5.6708e-05	5.6708e-05	1	FGFR2
	R-HSA-917729	Endosomal Sorting Complex Required For Transport (ESCRT)	6.33909e-05	6.33909e-05	1	STAM,RPS27A
	R-HSA-182971	EGFR downregulation	7.8454e-05	7.8454e-05	1	STAM,RPS27A
	R-HSA-9675108	Nervous system development	8.30072e-05	8.30072e-05	1	YAP1,MAPK8,RPL32,RPL35A,SLIT2,RPS27A,EFNA5,ITGA9
	R-HSA-168273	Influenza Viral RNA Transcription and Replication	8.54991e-05	8.54991e-05	1	RPL32,RPL35A,RPS27A
	R-HSA-9711097	Cellular response to starvation	9.50544e-05	9.50544e-05	1	RPL32,RPL35A,RPS27A
	R-HSA-2408522	Selenoamino acid metabolism	0.000109132	0.000109132	1	RPL32,RPL35A,RPS27A
	R-HSA-5654696	Downstream signaling of activated FGFR2	0.000127334	0.000127334	1	FGFR2
	R-HSA-6791226	Major pathway of rRNA processing in the nucleolus and cytosol	0.000147068	0.000147068	1	RPL32,RPL35A,RPS27A
	R-HSA-205043	NRIF signals cell death from the nucleus	0.000185184	0.000185184	1	MAPK8,RPS27A
	R-HSA-5684264	MAP3K8 (TPL2)-dependent MAPK1/3 activation	0.000185184	0.000185184	1	BTRC,RPS27A
	R-HSA-422475	Axon guidance	0.000192058	0.000192058	1	MAPK8,RPL32,RPL35A,SLIT2,RPS27A,EFNA5,ITGA9
	R-HSA-168255	Influenza Infection	0.000195069	0.000195069	1	RPL32,RPL35A,RPS27A
	R-HSA-6806834	Signaling by MET	0.000197659	0.000197659	1	STAM,RPS27A,PTPN2
	R-HSA-195253	Degradation of beta-catenin by the destruction complex	0.000230479	0.000230479	1	AXIN2,BTRC,RPS27A
	R-HSA-8868773	rRNA processing in the nucleus and cytosol	0.000262509	0.000262509	1	RPL32,RPL35A,RPS27A
	R-HSA-3229121	Glycogen storage diseases	0.000332328	0.000332328	1	RPS27A,GYG2
	R-HSA-2033519	Activated point mutants of FGFR2	0.000378104	0.000378104	1	FGFR2
	R-HSA-3322077	Glycogen synthesis	0.000427752	0.000427752	1	RPS27A,GYG2
	R-HSA-109704	PI3K Cascade	0.000430674	0.000430674	1	FGFR2
	R-HSA-2023837	Signaling by FGFR2 amplification mutants	0.000432294	0.000432294	1	FGFR2
	R-HSA-5683057	MAPK family signaling cascades	0.000462944	0.000462944	1	IGF2BP1,RPS27A,FGFR2
	R-HSA-177929	Signaling by EGFR	0.000519824	0.000519824	1	STAM,RPS27A
	R-HSA-112399	IRS-mediated signalling	0.000658155	0.000658155	1	FGFR2
	R-HSA-72312	rRNA processing	0.000708216	0.000708216	1	RPL32,RPL35A,RPS27A
	R-HSA-5673001	RAF/MAP kinase cascade	0.00071163	0.00071163	1	RPS27A,FGFR2
	R-HSA-5684996	MAPK1/MAPK3 signaling	0.000817179	0.000817179	1	RPS27A,FGFR2
	R-HSA-450294	MAP kinase activation	0.000820756	0.000820756	1	MAPK8,BTRC,RPS27A
	R-HSA-2428928	IRS-related events triggered by IGF1R	0.000820756	0.000820756	1	FGFR2
	R-HSA-446652	Interleukin-1 family signaling	0.00083639	0.00083639	1	MAPK8,BTRC,RPS27A,PTPN2
	R-HSA-71737	Pyrophosphate hydrolysis	0.000840741	0.000840741	1	PPA1
	R-HSA-2428924	IGF1R signaling cascade	0.00095997	0.00095997	1	FGFR2
	R-HSA-74751	Insulin receptor signalling cascade	0.00095997	0.00095997	1	FGFR2
	R-HSA-5689901	Metalloprotease DUBs	0.000979632	0.000979632	1	STAM,RPS27A
	R-HSA-2404192	Signaling by Type 1 Insulin-like Growth Factor 1 Receptor (IGF1R)	0.00100985	0.00100985	1	FGFR2
	R-HSA-162582	Signal Transduction	0.00107366	0.00107366	1	YAP1,ARHGEF17,GPR83,VPS26A,AXIN2,CHD3,STAM,SMAD6,RGS5,GPR143,MAPK8,LATS2,NRIP1,IGF2BP1,PLCG2,PDE5A,BTRC,RPS27A,PTPN2,FGFR2,CDON
	R-HSA-448424	Interleukin-17 signaling	0.00128687	0.00128687	1	MAPK8,BTRC,RPS27A
	R-HSA-204998	Cell death signalling via NRAGE, NRIF and NADE	0.00147644	0.00147644	1	MAPK8,ARHGEF17,RPS27A
	R-HSA-5689880	Ub-specific processing proteases	0.00152635	0.00152635	1	STAM,AXIN2,RPS27A
	R-HSA-4411364	Binding of TCF/LEF:CTNNB1 to target gene promoters	0.00169595	0.00169595	1	AXIN2
	R-HSA-5688426	Deubiquitination	0.00178061	0.00178061	1	STAM,AXIN2,RPS27A
	R-HSA-8878166	Transcriptional regulation by RUNX2	0.00195364	0.00195364	1	YAP1,SMAD6,RPS27A
	R-HSA-8982491	Glycogen metabolism	0.00198238	0.00198238	1	RPS27A,GYG2
	R-HSA-9680350	Signaling by CSF1 (M-CSF) in myeloid cells	0.00198238	0.00198238	1	PLCG2,RPS27A
	R-HSA-8941326	RUNX2 regulates bone development	0.00226735	0.00226735	1	YAP1,SMAD6
	R-HSA-3769402	Deactivation of the beta-catenin transactivating complex	0.00241886	0.00241886	1	BTRC,RPS27A
	R-HSA-2219530	Constitutive Signaling by Aberrant PI3K in Cancer	0.00272266	0.00272266	1	FGFR2
	R-HSA-1257604	PIP3 activates AKT signaling	0.00318751	0.00318751	1	CHD3,RPS27A,FGFR2
	R-HSA-166016	Toll Like Receptor 4 (TLR4) Cascade	0.00320213	0.00320213	1	MAPK8,PLCG2,BTRC,RPS27A
	R-HSA-9683701	Translation of Structural Proteins	0.00326996	0.00326996	1	RPS27A,ST6GALNAC3
	R-HSA-190377	FGFR2b ligand binding and activation	0.00327297	0.00327297	1	FGFR2
	R-HSA-74752	Signaling by Insulin receptor	0.00337741	0.00337741	1	FGFR2
	R-HSA-400253	Circadian Clock	0.0037418	0.0037418	1	NRIP1,BTRC,RPS27A
	R-HSA-195721	Signaling by WNT	0.00382907	0.00382907	1	VPS26A,AXIN2,BTRC,RPS27A
	R-HSA-180534	Vpu mediated degradation of CD4	0.00406774	0.00406774	1	BTRC,RPS27A
	R-HSA-9006934	Signaling by Receptor Tyrosine Kinases	0.00408364	0.00408364	1	YAP1,STAM,RPS27A,FGFR2,PTPN2
	R-HSA-4641265	Repression of WNT target genes	0.00424195	0.00424195	1	AXIN2
	R-HSA-975871	MyD88 cascade initiated on plasma membrane	0.00426798	0.00426798	1	MAPK8,BTRC,RPS27A
	R-HSA-168142	Toll Like Receptor 10 (TLR10) Cascade	0.00426798	0.00426798	1	MAPK8,BTRC,RPS27A
	R-HSA-168176	Toll Like Receptor 5 (TLR5) Cascade	0.00426798	0.00426798	1	MAPK8,BTRC,RPS27A
	R-HSA-9762114	GSK3B and BTRC:CUL1-mediated-degradation of NFE2L2	0.00428401	0.00428401	1	BTRC,RPS27A
	R-HSA-72695	Formation of the ternary complex, and subsequently, the 43S complex	0.00428401	0.00428401	1	EIF3E,RPS27A
	R-HSA-5633007	Regulation of TP53 Activity	0.00440546	0.00440546	1	CHD3,RPS27A
	R-HSA-193704	p75 NTR receptor-mediated signalling	0.00440692	0.00440692	1	MAPK8,ARHGEF17,RPS27A
	R-HSA-174113	SCF-beta-TrCP mediated degradation of Emi1	0.00450715	0.00450715	1	BTRC,RPS27A
	R-HSA-190375	FGFR2c ligand binding and activation	0.0047703	0.0047703	1	FGFR2
	R-HSA-4641257	Degradation of AXIN	0.00497426	0.00497426	1	AXIN2,RPS27A
	R-HSA-8856825	Cargo recognition for clathrin-mediated endocytosis	0.00514761	0.00514761	1	STAM,RPS27A
	R-HSA-975138	TRAF6 mediated induction of NFkB and MAP kinases upon TLR7/8 or 9 activation	0.00530514	0.00530514	1	MAPK8,BTRC,RPS27A
	R-HSA-168164	Toll Like Receptor 3 (TLR3) Cascade	0.00530514	0.00530514	1	MAPK8,BTRC,RPS27A
	R-HSA-975155	MyD88 dependent cascade initiated on endosome	0.00546588	0.00546588	1	MAPK8,BTRC,RPS27A
	R-HSA-168181	Toll Like Receptor 7/8 (TLR7/8) Cascade	0.00562984	0.00562984	1	MAPK8,BTRC,RPS27A
	R-HSA-8878159	Transcriptional regulation by RUNX3	0.00562984	0.00562984	1	YAP1,ZFHX3,RPS27A
	R-HSA-5607764	CLEC7A (Dectin-1) signaling	0.00596756	0.00596756	1	PLCG2,BTRC,RPS27A
	R-HSA-5676590	NIK-->noncanonical NF-kB signaling	0.00599349	0.00599349	1	BTRC,RPS27A
	R-HSA-937061	TRIF(TICAM1)-mediated TLR4 signaling	0.00614138	0.00614138	1	MAPK8,BTRC,RPS27A
	R-HSA-166166	MyD88-independent TLR4 cascade	0.00614138	0.00614138	1	MAPK8,BTRC,RPS27A
	R-HSA-168138	Toll Like Receptor 9 (TLR9) Cascade	0.00614138	0.00614138	1	MAPK8,BTRC,RPS27A
	R-HSA-72649	Translation initiation complex formation	0.00626633	0.00626633	1	EIF3E,RPS27A
	R-HSA-5610785	GLI3 is processed to GLI3R by the proteasome	0.00626633	0.00626633	1	BTRC,RPS27A
	R-HSA-5610783	Degradation of GLI2 by the proteasome	0.00626633	0.00626633	1	BTRC,RPS27A
	R-HSA-5610780	Degradation of GLI1 by the proteasome	0.00626633	0.00626633	1	BTRC,RPS27A
	R-HSA-9006925	Intracellular signaling by second messengers	0.00663084	0.00663084	1	CHD3,RPS27A,FGFR2
	R-HSA-2219528	PI3K/AKT Signaling in Cancer	0.00668299	0.00668299	1	FGFR2
	R-HSA-72702	Ribosomal scanning and start codon recognition	0.006834	0.006834	1	EIF3E,RPS27A
	R-HSA-168898	Toll-like Receptor Cascades	0.00742186	0.00742186	1	MAPK8,PLCG2,BTRC,RPS27A
	R-HSA-5607761	Dectin-1 mediated noncanonical NF-kB signaling	0.00743132	0.00743132	1	BTRC,RPS27A
	R-HSA-72662	Activation of the mRNA upon binding of the cap-binding complex and eIFs, and subsequent binding to 43S	0.00743132	0.00743132	1	EIF3E,RPS27A
	R-HSA-6811558	PI5P, PP2A and IER3 Regulate PI3K/AKT Signaling	0.00765447	0.00765447	1	FGFR2
	R-HSA-5693565	Recruitment and ATM-mediated phosphorylation of repair and signaling proteins at DNA double strand breaks	0.00774121	0.00774121	1	MAPK8,RPS27A
	R-HSA-2028269	Signaling by Hippo	0.00783631	0.00783631	1	YAP1,LATS2
	R-HSA-166058	MyD88:MAL(TIRAP) cascade initiated on plasma membrane	0.00849546	0.00849546	1	MAPK8,BTRC,RPS27A
	R-HSA-168188	Toll Like Receptor TLR6:TLR2 Cascade	0.00849546	0.00849546	1	MAPK8,BTRC,RPS27A
	R-HSA-168179	Toll Like Receptor TLR1:TLR2 Cascade	0.00916447	0.00916447	1	MAPK8,BTRC,RPS27A
	R-HSA-181438	Toll Like Receptor 2 (TLR2) Cascade	0.00916447	0.00916447	1	MAPK8,BTRC,RPS27A
	R-HSA-199418	Negative regulation of the PI3K/AKT network	0.00939489	0.00939489	1	FGFR2
	R-HSA-1169091	Activation of NF-kappaB in B cells	0.00940459	0.00940459	1	BTRC,RPS27A
	R-HSA-201681	TCF dependent signaling in response to WNT	0.00972762	0.00972762	1	AXIN2,BTRC,RPS27A
	R-HSA-5663202	Diseases of signal transduction by growth factor receptors and second messengers	0.00999214	0.00999214	1	RPS27A,FGFR2
Loss of H3K27ac	R-HSA-975956	Nonsense Mediated Decay (NMD) independent of the Exon Junction Complex (EJC)	1.11022e-16	1.11022e-16	1	RPL5,RPL30,RPL31,RPLP1,RPL12,RPL11,RPL9,RPS14,RPS16,RPS15A,RPS19,RPL18A,RPL37,RPS11,RPS27A,RPL39,RPS13,RPL19,RPS12,RPS7,RPL21,RPS6,RPL35A,RPS3A,RPSA,RPS27,RPL27A,RPL24,PABPC1,RPL29,RPS24,RPS23
	R-HSA-72689	Formation of a pool of free 40S subunits	1.11022e-16	1.11022e-16	1	RPL5,RPL30,RPL31,RPLP1,RPL12,RPL11,RPL9,RPS14,RPS16,RPS15A,RPS19,RPL18A,RPL37,RPS11,RPS27A,RPL39,RPS13,RPL19,RPS12,RPS7,RPL21,RPS6,RPL35A,RPS3A,RPSA,RPS27,RPL27A,RPL24,RPL29,EIF3A,RPS24,RPS23
	R-HSA-72695	Formation of the ternary complex, and subsequently, the 43S complex	1.11022e-16	1.11022e-16	1	RPS7,RPS6,RPS3A,RPSA,RPS14,RPS16,RPS27,RPS15A,EIF2S3,RPS19,RPS11,RPS27A,RPS13,RPS24,EIF3A,RPS12,RPS23
	R-HSA-72706	GTP hydrolysis and joining of the 60S ribosomal subunit	1.11022e-16	1.11022e-16	1	RPL5,RPL30,RPL31,RPLP1,RPL12,RPL11,RPL9,RPS14,RPS16,RPS15A,RPS19,RPL18A,RPL37,RPS11,RPS27A,RPL39,RPS13,EIF4B,RPL19,RPS12,RPS7,RPL21,RPS6,RPL35A,RPS3A,RPSA,EIF2S3,RPS27,RPL27A,RPL24,RPL29,EIF3A,RPS24,RPS23
	R-HSA-72649	Translation initiation complex formation	1.11022e-16	1.11022e-16	1	RPS7,RPS6,RPS3A,RPSA,RPS14,RPS16,RPS27,RPS15A,EIF2S3,RPS19,PABPC1,RPS11,RPS27A,RPS13,RPS24,EIF3A,EIF4B,RPS12,RPS23
	R-HSA-192823	Viral mRNA Translation	1.11022e-16	1.11022e-16	1	RPL5,RPL30,RPL31,RPLP1,RPL12,RPL11,RPL9,RPS14,RPS16,RPS15A,RPS19,RPL18A,RPL37,RPS11,RPS27A,RPL39,RPS13,RPL19,RPS12,RPS7,RPL21,RPS6,RPL35A,RPS3A,RPSA,RPS27,RPL27A,RPL24,RPL29,RPS24,RPS23
	R-HSA-1799339	SRP-dependent cotranslational protein targeting to membrane	1.11022e-16	1.11022e-16	1	RPL5,RPL30,RPL31,RPLP1,RPL12,RPL11,RPL9,RPS14,RPS16,RPS15A,RPS19,RPL18A,RPL37,RPS11,RPS27A,RPL39,RPS13,RPL19,RPS12,RPS7,RPL21,RPS6,RPL35A,RPS3A,RPSA,RPS27,RPL27A,RPL24,RPL29,RPS24,RPS23
	R-HSA-927802	Nonsense-Mediated Decay (NMD)	1.11022e-16	1.11022e-16	1	RPL5,RPL30,RPL31,RPLP1,RPL12,RPL11,RPL9,RPS14,RPS16,RPS15A,RPS19,RPL18A,RPL37,RPS11,RPS27A,RPL39,RPS13,RPL19,RPS12,RPS7,RPL21,RPS6,RPL35A,RPS3A,RPSA,RPS27,RPL27A,RPL24,PABPC1,RPL29,RPS24,RPS23
	R-HSA-975957	Nonsense Mediated Decay (NMD) enhanced by the Exon Junction Complex (EJC)	1.11022e-16	1.11022e-16	1	RPL5,RPL30,RPL31,RPLP1,RPL12,RPL11,RPL9,RPS14,RPS16,RPS15A,RPS19,RPL18A,RPL37,RPS11,RPS27A,RPL39,RPS13,RPL19,RPS12,RPS7,RPL21,RPS6,RPL35A,RPS3A,RPSA,RPS27,RPL27A,RPL24,PABPC1,RPL29,RPS24,RPS23
	R-HSA-72702	Ribosomal scanning and start codon recognition	1.11022e-16	1.11022e-16	1	RPS7,RPS6,RPS3A,RPSA,RPS14,RPS16,RPS27,RPS15A,EIF2S3,RPS19,RPS11,RPS27A,RPS13,RPS24,EIF3A,EIF4B,RPS12,RPS23
	R-HSA-6791226	Major pathway of rRNA processing in the nucleolus and cytosol	1.11022e-16	1.11022e-16	1	RPL5,RPL30,RPL31,RPP30,RPLP1,RPL12,RPL11,DDX21,RPL9,RPS14,RPS16,RPS15A,RPS19,RPL18A,BMS1,EXOSC8,RPL37,RPS11,RPS27A,RPL39,RPS13,EXOSC1,RPL19,RPS12,NOP58,RPS7,RPL21,RPS6,RPL35A,RPS3A,RPSA,RPS27,RPL27A,RPL24,RPL29,RPS24,RPS23
	R-HSA-156842	Eukaryotic Translation Elongation	1.11022e-16	1.11022e-16	1	RPL5,RPL30,RPL31,RPLP1,RPL12,RPL11,RPL9,EEF1B2,RPS14,RPS16,RPS15A,RPS19,RPL18A,RPL37,RPS11,RPS27A,RPL39,RPS13,RPL19,RPS12,RPS7,RPL21,RPS6,RPL35A,RPS3A,RPSA,EEF1A1,RPS27,RPL27A,RPL24,RPL29,RPS24,RPS23
	R-HSA-72737	Cap-dependent Translation Initiation	1.11022e-16	1.11022e-16	1	RPL5,RPL30,RPL31,RPLP1,RPL12,RPL11,RPL9,RPS14,RPS16,RPS15A,RPS19,RPL18A,EIF4EBP1,RPL37,RPS11,RPS27A,RPL39,RPS13,EIF4B,RPL19,RPS12,RPS7,RPL21,RPS6,RPL35A,RPS3A,RPSA,EIF2S3,RPS27,RPL27A,RPL24,PABPC1,RPL29,EIF3A,RPS24,RPS23
	R-HSA-72613	Eukaryotic Translation Initiation	1.11022e-16	1.11022e-16	1	RPL5,RPL30,RPL31,RPLP1,RPL12,RPL11,RPL9,RPS14,RPS16,RPS15A,RPS19,RPL18A,EIF4EBP1,RPL37,RPS11,RPS27A,RPL39,RPS13,EIF4B,RPL19,RPS12,RPS7,RPL21,RPS6,RPL35A,RPS3A,RPSA,EIF2S3,RPS27,RPL27A,RPL24,PABPC1,RPL29,EIF3A,RPS24,RPS23
	R-HSA-156902	Peptide chain elongation	1.11022e-16	1.11022e-16	1	RPL5,RPL30,RPL31,RPLP1,RPL12,RPL11,RPL9,RPS14,RPS16,RPS15A,RPS19,RPL18A,RPL37,RPS11,RPS27A,RPL39,RPS13,RPL19,RPS12,RPS7,RPL21,RPS6,RPL35A,RPS3A,RPSA,EEF1A1,RPS27,RPL27A,RPL24,RPL29,RPS24,RPS23
	R-HSA-9735869	SARS-CoV-1 modulates host translation machinery	1.11022e-16	1.11022e-16	1	RPS7,RPS6,RPS3A,RPSA,EEF1A1,RPS14,RPS16,RPS27,RPS15A,RPS19,RPS11,RPS27A,RPS13,RPS24,RPS12,RPS23
	R-HSA-156827	L13a-mediated translational silencing of Ceruloplasmin expression	1.11022e-16	1.11022e-16	1	RPL5,RPL30,RPL31,RPLP1,RPL12,RPL11,RPL9,RPS14,RPS16,RPS15A,RPS19,RPL18A,RPL37,RPS11,RPS27A,RPL39,RPS13,EIF4B,RPL19,RPS12,RPS7,RPL21,RPS6,RPL35A,RPS3A,RPSA,EIF2S3,RPS27,RPL27A,RPL24,PABPC1,RPL29,EIF3A,RPS24,RPS23
	R-HSA-72662	Activation of the mRNA upon binding of the cap-binding complex and eIFs, and subsequent binding to 43S	1.11022e-16	1.11022e-16	1	RPS7,RPS6,RPS3A,RPSA,RPS14,RPS16,RPS27,RPS15A,EIF2S3,RPS19,EIF4EBP1,PABPC1,RPS11,RPS27A,RPS13,RPS24,EIF3A,EIF4B,RPS12,RPS23
	R-HSA-72764	Eukaryotic Translation Termination	1.11022e-16	1.11022e-16	1	RPL5,RPL30,RPL31,RPLP1,RPL12,RPL11,RPL9,RPS14,RPS16,RPS15A,RPS19,RPL18A,RPL37,RPS11,RPS27A,RPL39,RPS13,RPL19,RPS12,RPS7,RPL21,RPS6,RPL35A,RPS3A,RPSA,RPS27,RPL27A,RPL24,RPL29,RPS24,RPS23
	R-HSA-8868773	rRNA processing in the nucleus and cytosol	1.11022e-16	1.11022e-16	1	RPL5,RPL30,RPL31,RPP30,RPLP1,RPL12,RPL11,DDX21,RPL9,RPS14,RPS16,RPS15A,RPS19,RPL18A,BMS1,EXOSC8,RPL37,RPS11,RPS27A,RPL39,RPS13,EXOSC1,RPL19,RPS12,NOP58,RPS7,RPL21,RPS6,RPL35A,RPS3A,RPSA,RPS27,RPL27A,RPL24,RPL29,RPS24,RPS23
	R-HSA-72766	Translation	1.11022e-16	1.11022e-16	1	RPL5,RPL30,RPL31,RPLP1,RPL12,RPL11,YARS2,RPL9,EEF1B2,RPS14,RPS16,RPS15A,MRPL1,RPS19,RPL18A,EIF4EBP1,RPL37,RPS11,RPS27A,CHCHD1,RPL39,RPS13,EIF4B,RPL19,RPS12,RPS7,RPL21,RPS6,RPL35A,RPS3A,RPSA,EEF1A1,OXA1L,EIF2S3,RPS27,RPL27A,RPL24,PABPC1,RPL29,EIF3A,RPS24,RPS23
	R-HSA-72312	rRNA processing	1.11022e-16	1.11022e-16	1	RPL5,RPL30,RPL31,RPP30,RPLP1,RPL12,RPL11,DDX21,RPL9,RPS14,RPS16,RPS15A,RPS19,RPL18A,BMS1,EXOSC8,RPL37,RPS11,RPS27A,RPL39,RPS13,EXOSC1,RPL19,RPS12,NOP58,RPS7,RPL21,RPS6,RPL35A,RPS3A,RPSA,RPS27,RPL27A,RPL24,RPL29,RPS24,RPS23
	R-HSA-9633012	Response of EIF2AK4 (GCN2) to amino acid deficiency	1.11022e-16	1.11022e-16	1	RPL5,RPL30,RPL31,RPLP1,RPL12,RPL11,RPL9,RPS14,RPS16,RPS15A,RPS19,RPL18A,RPL37,RPS11,RPS27A,RPL39,RPS13,RPL19,RPS12,RPS7,RPL21,RPS6,RPL35A,RPS3A,RPSA,EIF2S3,RPS27,RPL27A,RPL24,RPL29,RPS24,RPS23
	R-HSA-8953854	Metabolism of RNA	1.11022e-16	1.11022e-16	1	RPL5,RPL30,RPL31,RPP30,RPLP1,RPL9,CCAR1,THG1L,RPS14,RPS16,RPS19,RPL18A,RPL37,RPS11,RPL39,RPS13,RPS12,RBM17,RPS7,RPL21,RPS6,THOC1,RPS3A,RPSA,SRSF2,RPL24,PABPC1,RPL29,RPL12,RPL11,DDX21,NUP160,RPS15A,BMS1,EXOSC8,IGF2BP1,RPS27A,SMNDC1,EXOSC1,EIF4B,RPL19,NOP58,RPL35A,TRIT1,RPS27,RPL27A,HNRNPD,RPS24,RPS23
	R-HSA-9010553	Regulation of expression of SLITs and ROBOs	1.11022e-16	1.11022e-16	1	RPL5,RPL30,LDB1,RPL31,RPLP1,RPL12,RPL11,RPL9,RPS14,RPS16,RPS15A,RPS19,RPL18A,RPL37,RPS11,RPS27A,RPL39,RPS13,RPL19,RPS12,RPS7,RPL21,RPS6,RPL35A,RPS3A,RPSA,RPS27,RPL27A,RPL24,PABPC1,RPL29,RPS24,RPS23
	R-HSA-2408557	Selenocysteine synthesis	1.11022e-16	1.11022e-16	1	RPL5,RPL30,RPL31,RPLP1,RPL12,RPL11,RPL9,RPS14,RPS16,RPS15A,RPS19,RPL18A,RPL37,RPS11,RPS27A,RPL39,RPS13,RPL19,RPS12,RPS7,RPL21,RPS6,RPL35A,RPS3A,RPSA,RPS27,RPL27A,RPL24,RPL29,RPS24,RPS23
	R-HSA-168273	Influenza Viral RNA Transcription and Replication	1.11022e-16	1.11022e-16	1	RPL5,RPL30,RPL31,RPLP1,RPL12,RPL11,RPL9,NUP160,RPS14,RPS16,RPS15A,RPS19,RPL18A,RPL37,RPS11,RPS27A,RPL39,RPS13,RPL19,RPS12,RPS7,RPL21,RPS6,RPL35A,RPS3A,RPSA,RPS27,RPL27A,RPL24,RPL29,RPS24,RPS23
	R-HSA-9711097	Cellular response to starvation	1.11022e-16	1.11022e-16	1	RPL5,RPL30,RPL31,RPLP1,RPL12,RPL11,RPL9,RPS14,RPS16,RPS15A,RPS19,RPL18A,RPL37,RPS11,RPS27A,RPL39,RPS13,RPL19,RPS12,RPS7,RPL21,RPS6,RPL35A,RPS3A,RPSA,EIF2S3,RPS27,RPL27A,RPL24,RPL29,RPS24,RPS23
	R-HSA-9754678	SARS-CoV-2 modulates host translation machinery	1.11022e-16	1.11022e-16	1	RPS7,RPS6,RPS3A,RPSA,RPS14,RPS16,RPS27,RPS15A,RPS19,RPS11,RPS27A,RPS13,RPS24,RPS12,RPS23
	R-HSA-168255	Influenza Infection	1.11022e-16	1.11022e-16	1	RPL5,RPL30,RPL31,RPLP1,RPL12,RPL11,RPL9,NUP160,RPS14,RPS16,RPS15A,RPS19,RPL18A,RPL37,RPS11,RPS27A,RPL39,RPS13,RPL19,RPS12,RPS7,RPL21,RPS6,RPL35A,RPS3A,RPSA,RPS27,RPL27A,RPL24,RPL29,RPS24,RPS23
	R-HSA-376176	Signaling by ROBO receptors	1.11022e-16	1.11022e-16	1	RPL5,RPL30,LDB1,RPL31,RPLP1,RPL12,RPL11,RPL9,RPS14,RPS16,RPS15A,RPS19,RPL18A,RPL37,RPS11,RPS27A,RPL39,RPS13,RPL19,RPS12,RPS7,RPL21,RPS6,RPL35A,RPS3A,RPSA,RPS27,RPL27A,RPL24,PABPC1,RPL29,RPS24,RPS23
	R-HSA-2408522	Selenoamino acid metabolism	1.11022e-16	1.11022e-16	1	RPL5,RPL30,RPL31,RPLP1,RPL12,RPL11,RPL9,RPS14,RPS16,RPS15A,RPS19,RPL18A,RPL37,RPS11,RPS27A,RPL39,RPS13,RPL19,RPS12,RPS7,RPL21,RPS6,RPL35A,RPS3A,RPSA,RPS27,RPL27A,RPL24,RPL29,RPS24,RPS23
	R-HSA-9675108	Nervous system development	1.11022e-16	1.11022e-16	1	YAP1,RPL5,RPL30,LDB1,RPL31,RPLP1,RPL12,ITSN1,RPL11,RPL9,RPS14,RPS16,RPS15A,RPS19,RPL18A,RPL37,RPS11,RPS27A,MYH10,RPL39,PDLIM7,RPS13,RPL19,RPS12,RPS7,RPL21,TRPC4,RPS6,RPL35A,RPS3A,RPSA,RPS27,RPL27A,RPL24,PABPC1,RPL29,RPS24,RPS23
	R-HSA-422475	Axon guidance	1.11022e-16	1.11022e-16	1	RPL5,RPL30,LDB1,RPL31,RPLP1,RPL12,ITSN1,RPL11,RPL9,RPS14,RPS16,RPS15A,RPS19,RPL18A,RPL37,RPS11,RPS27A,MYH10,RPL39,PDLIM7,RPS13,RPL19,RPS12,RPS7,RPL21,TRPC4,RPS6,RPL35A,RPS3A,RPSA,RPS27,RPL27A,RPL24,PABPC1,RPL29,RPS24,RPS23
	R-HSA-9692914	SARS-CoV-1-host interactions	9.99201e-16	9.99201e-16	1	NPM1,RPS7,RPS6,RPS3A,RPSA,EEF1A1,RPS14,RPS16,RPS27,RPS15A,RPS19,RPS11,RPS27A,RPS13,RPS24,RPS12,RPS23
	R-HSA-71291	Metabolism of amino acids and derivatives	2.55351e-15	2.55351e-15	1	RPL5,RPL30,RPL31,RPLP1,RPL12,RPL11,MTR,RPL9,RPS14,RPS16,RPS15A,RPS19,RPL18A,RPL37,RPS11,RPS27A,RPL39,RPS13,RPL19,RPS12,RPS7,RPL21,RPS6,RPL35A,FMO1,RPS3A,RPSA,RPS27,RPL27A,RPL24,RPL29,RPS24,RPS23
	R-HSA-2262752	Cellular responses to stress	2.95319e-14	2.95319e-14	1	RPL5,RPL30,RPL31,RPLP1,RPL12,RPL11,RPL9,NUP160,RPS14,RPS16,RPS15A,RPS19,RPL18A,EXOSC8,NRIP1,RPL37,RPS11,BTRC,RPS27A,RPL39,RPS13,EXOSC1,RPL19,RPS12,RPS7,RPL21,RPS6,HMGA2,RPL35A,RPS3A,RPSA,EEF1A1,EIF2S3,RPS27,RPL27A,RPL24,TFAM,RPL29,RPS24,RPS23
	R-HSA-8953897	Cellular responses to stimuli	5.50671e-14	5.50671e-14	1	RPL5,RPL30,RPL31,RPLP1,RPL12,RPL11,RPL9,NUP160,RPS14,RPS16,RPS15A,RPS19,RPL18A,EXOSC8,NRIP1,RPL37,RPS11,BTRC,RPS27A,RPL39,RPS13,EXOSC1,RPL19,RPS12,RPS7,RPL21,RPS6,HMGA2,RPL35A,RPS3A,RPSA,EEF1A1,EIF2S3,RPS27,RPL27A,RPL24,TFAM,RPL29,RPS24,RPS23
	R-HSA-9678108	SARS-CoV-1 Infection	6.41376e-13	6.41376e-13	1	NPM1,RPS7,RPS6,RPS3A,RPSA,EEF1A1,RPS14,RPS16,RPS27,RPS15A,RPS19,RPS11,RPS27A,ST6GALNAC3,RPS13,RPS24,RPS12,RPS23
	R-HSA-1266738	Developmental Biology	4.86425e-11	4.86425e-11	1	YAP1,RPL5,RPL30,LDB1,RPL31,RPLP1,RPL12,ITSN1,RPL11,RPL9,RPS14,RPS16,RPS15A,RPS19,RPL18A,RPL37,RPS11,RPS27A,MYH10,RPL39,PDLIM7,RPS13,RPL19,RPS12,RPS7,RPL21,TRPC4,RPS6,RPL35A,RPS3A,RPSA,CDK8,RPS27,KRT18,RPL27A,RPL24,RARB,PABPC1,RPL29,RPS24,RPS23
	R-HSA-392499	Metabolism of proteins	3.70601e-10	3.70601e-10	1	RPL5,RPL30,RPL31,RPLP1,SMC3,YARS2,RPL9,EEF1B2,RPS14,RPS16,MRPL1,RPS19,RPL18A,RPL37,RPS11,BTRC,CHCHD1,RPL39,RPS13,RPS12,RPS7,RPL21,RPS6,YOD1,RPS3A,RPSA,CDC25A,EEF1A1,OXA1L,RPL24,TFAM,PABPC1,RPL29,ST6GALNAC3,RPL12,RPL11,AFP,NUP160,AURKB,RPS15A,NRIP1,EIF4EBP1,RPS27A,EIF4B,RPL19,NOP58,NPM1,RPL35A,EIF2S3,RPS27,RPL27A,EIF3A,RPS24,RPS23
	R-HSA-5663205	Infectious disease	4.89346e-08	4.89346e-08	1	RPL5,RPL30,CCNT2,RPL31,RPLP1,RPL12,RPL11,RPL9,NUP160,RPS14,RPS16,RPS15A,RPS19,RPL18A,RPL37,RPS11,BTRC,WASF1,RPS27A,RPL39,RPS13,RPL19,RPS12,NPM1,RPS7,RPL21,IL1R1,RPS6,RPL35A,RPS3A,RPSA,EEF1A1,RPS27,RPL27A,RPL24,RPL29,ST6GALNAC3,RPS24,RPS23
	R-HSA-9705683	SARS-CoV-2-host interactions	4.55262e-07	4.55262e-07	1	RPS7,RPS6,RPS3A,RPSA,NUP160,RPS14,RPS16,RPS27,RPS15A,RPS19,RPS11,RPS27A,RPS13,RPS24,RPS12,RPS23
	R-HSA-9694516	SARS-CoV-2 Infection	2.07534e-06	2.07534e-06	1	RPS7,RPS6,RPS3A,RPSA,NUP160,RPS14,RPS16,RPS27,RPS15A,RPS19,RPS11,RPS27A,ST6GALNAC3,RPS13,RPS24,RPS12,RPS23
	R-HSA-9679506	SARS-CoV Infections	1.43585e-05	1.43585e-05	1	NPM1,RPS7,IL1R1,RPS6,RPS3A,RPSA,NUP160,EEF1A1,RPS14,RPS16,RPS27,RPS15A,RPS19,RPS11,RPS27A,ST6GALNAC3,RPS13,RPS24,RPS12,RPS23
	R-HSA-6804757	Regulation of TP53 Degradation	1.78643e-05	1.78643e-05	1	CCNG1,RPS27A
	R-HSA-5689896	Ovarian tumor domain proteases	2.03003e-05	2.03003e-05	1	TFAM,YOD1,RPS27A
	R-HSA-6806003	Regulation of TP53 Expression and Degradation	2.59751e-05	2.59751e-05	1	CCNG1,RPS27A
	R-HSA-1643685	Disease	0.000162144	0.000162144	1	RPL5,RPL30,CCNT2,CTBP2,RPL31,RPLP1,RPL12,RPL11,MTR,RPL9,NUP160,RPS14,RPS16,RPS15A,RPS19,RPL18A,RPL37,RPS11,BTRC,WASF1,RPS27A,RPL39,RPS13,RPL19,RPS12,NPM1,RPS7,RPL21,IL1R1,RPS6,RPL35A,RPS3A,RPSA,CDC25A,EXT1,EEF1A1,CDK8,RPS27,RPL27A,RPL24,SERPING1,TFAM,DNA2,RPL29,ST6GALNAC3,RPS24,RPS23
	R-HSA-450531	Regulation of mRNA stability by proteins that bind AU-rich elements	0.000171575	0.000171575	1	EXOSC8,HNRNPD,PABPC1,RPS27A,EXOSC1
	R-HSA-5689877	Josephin domain DUBs	0.000591986	0.000591986	1	RPS27A
	R-HSA-450408	AUF1 (hnRNP D0) binds and destabilizes mRNA	0.000695383	0.000695383	1	HNRNPD,PABPC1,RPS27A
	R-HSA-2173793	Transcriptional activity of SMAD2/SMAD3:SMAD4 heterotrimer	0.00125349	0.00125349	1	CDK8,CCNT2,TFAM,RPS27A
	R-HSA-5684264	MAP3K8 (TPL2)-dependent MAPK1/3 activation	0.00150248	0.00150248	1	BTRC,RPS27A
	R-HSA-9006936	Signaling by TGFB family members	0.00158363	0.00158363	1	CDK8,CCNT2,PARD3,TFAM,RPS27A,SMAD6
	R-HSA-5633007	Regulation of TP53 Activity	0.00174585	0.00174585	1	CCNG1,DNA2,RPS27A,AURKB
	R-HSA-2173791	TGF-beta receptor signaling in EMT (epithelial to mesenchymal transition)	0.00175129	0.00175129	1	PARD3,RPS27A
	R-HSA-168927	TICAM1, RIP1-mediated IKK complex recruitment	0.00175129	0.00175129	1	TFAM,RPS27A
	R-HSA-6790901	rRNA modification in the nucleus and cytosol	0.00208881	0.00208881	1	RPS14,NOP58,RPS7,BMS1,RPS6
	R-HSA-170834	Signaling by TGF-beta Receptor Complex	0.00222957	0.00222957	1	CDK8,CCNT2,PARD3,TFAM,RPS27A
	R-HSA-3769402	Deactivation of the beta-catenin transactivating complex	0.00225366	0.00225366	1	TLE3,BTRC,RPS27A
	R-HSA-2173796	SMAD2/SMAD3:SMAD4 heterotrimer regulates transcription	0.00225366	0.00225366	1	CDK8,CCNT2,RPS27A
	R-HSA-3700989	Transcriptional Regulation by TP53	0.00280025	0.00280025	1	NPM1,CCNT2,CCNG1,DDIT4,ARID3A,DNA2,RPS27A,AURKB
	R-HSA-9613829	Chaperone Mediated Autophagy	0.00299736	0.00299736	1	EEF1A1,RPS27A
	R-HSA-174048	APC/C:Cdc20 mediated degradation of Cyclin B	0.00337527	0.00337527	1	TFAM,RPS27A
	R-HSA-937041	IKK complex recruitment mediated by RIP1	0.00337527	0.00337527	1	TFAM,RPS27A
	R-HSA-9706377	FLT3 signaling by CBL mutants	0.00346762	0.00346762	1	RPS27A
	R-HSA-179409	APC-Cdc20 mediated degradation of Nek2A	0.00421542	0.00421542	1	TFAM,RPS27A
	R-HSA-9694493	Maturation of protein E	0.0044929	0.0044929	1	RPS27A
	R-HSA-9683683	Maturation of protein E	0.0044929	0.0044929	1	RPS27A
Gain of H3K27me3	R-HSA-6804757	Regulation of TP53 Degradation	0.00307244	0.00307244	1	CCNG1
	R-HSA-6806003	Regulation of TP53 Expression and Degradation	0.00350373	0.00350373	1	CCNG1
	R-HSA-8866376	Reelin signalling pathway	0.0132349	0.0132349	1	RELN
	R-HSA-5340588	Signaling by RNF43 mutants	0.0151117	0.0151117	1	RNF43
	R-HSA-5687128	MAPK6/MAPK4 signaling	0.0173415	0.0173415	1	CLP1,IGF2BP1
	R-HSA-5140745	WNT5A-dependent internalization of FZD2, FZD5 and ROR2	0.0244444	0.0244444	1	ROR2
	R-HSA-428359	Insulin-like Growth Factor-2 mRNA Binding Proteins (IGF2BPs/IMPs/VICKZs) bind RNA	0.0244444	0.0244444	1	IGF2BP1
	R-HSA-5683057	MAPK family signaling cascades	0.0349569	0.0349569	1	CLP1,IGF2BP1,GFRA2
	R-HSA-8875360	InlB-mediated entry of Listeria monocytogenes into host cell	0.0355308	0.0355308	1	SH3GL3
	R-HSA-77595	Processing of Intronless Pre-mRNAs	0.0391992	0.0391992	1	CLP1
	R-HSA-4641263	Regulation of FZD by ubiquitination	0.0410283	0.0410283	1	RNF43
	R-HSA-5633007	Regulation of TP53 Activity	0.04497	0.04497	1	CCNG1
	R-HSA-6807004	Negative regulation of MET activity	0.0464956	0.0464956	1	SH3GL3
