# Supplementary material for: Mapping chromatin remodelling in glioblastoma identifies epigenetic regulation of key molecular pathways and novel druggable targets
Source: BMC Biol. 2025 Feb 7;23:26. doi: 10.1186/s12915-025-02127-9 (PMC11804007; doi:10.1186/s12915-025-02127-9)
Supplement: Supplementary file 4 — Additional file 4: Table S3: Detailed information of data used for the generation of the cytoscapes Additional file 1: Fig. S8. [file 12915_2025_2127_MOESM4_ESM.xlsx]

## Sheet: Cytoscape E1-Quies GIC
List ID	GO.ID	Description	p.Val	FDR	Phenotype	Genes
Gain of E2-Transcription	R-HSA-909733	Interferon alpha/beta signaling	2.86438e-14	2.86438e-14	1	HLA-H,OAS1,OAS2,OAS3,HLA-A,HLA-F,XAF1,PSMB8
	R-HSA-913531	Interferon Signaling	2.71329e-08	2.71329e-08	1	HLA-H,OAS1,OAS2,OAS3,HLA-A,HLA-F,XAF1,PSMB8
	R-HSA-877300	Interferon gamma signaling	5.62331e-08	5.62331e-08	1	HLA-H,OAS1,OAS2,OAS3,HLA-A,HLA-F
	R-HSA-983170	Antigen Presentation: Folding, assembly and peptide loading of class I MHC	3.60048e-05	3.60048e-05	1	HLA-H,TAP2,TAP1,HLA-A,HLA-F
	R-HSA-201556	Signaling by ALK	4.50473e-05	4.50473e-05	1	ALK,PRDM1,PTN
	R-HSA-1236974	ER-Phagosome pathway	4.91752e-05	4.91752e-05	1	HLA-H,TAP2,TAP1,HLA-A,HLA-F,PSMB8,PSMB9
	R-HSA-1236975	Antigen processing-Cross presentation	0.000156914	0.000156914	1	HLA-H,TAP2,TAP1,HLA-A,HLA-F,PSMB8,PSMB9
	R-HSA-1236977	Endosomal/Vacuolar pathway	0.000343856	0.000343856	1	HLA-H,HLA-A,HLA-F
	R-HSA-8983711	OAS antiviral response	0.000343856	0.000343856	1	OAS1,OAS2,OAS3
	R-HSA-6804754	Regulation of TP53 Expression	0.000605121	0.000605121	1	PRDM1
	R-HSA-9636249	Inhibition of nitric oxide production	0.00094005	0.00094005	1	NOS2
	R-HSA-9022927	MECP2 regulates transcription of genes involved in GABA signaling	0.00134587	0.00134587	1	GAD1
	R-HSA-1280215	Cytokine Signaling in Immune system	0.00196973	0.00196973	1	HLA-H,NOS2,OAS1,OAS2,OAS3,HLA-A,HLA-F,XAF1,PSMB8,PSMB9
	R-HSA-210746	Regulation of gene expression in endocrine-committed (NEUROG3+) progenitor cells	0.00297624	0.00297624	1	NKX2-2
	R-HSA-418360	Platelet calcium homeostasis	0.00384246	0.00384246	1	P2RX7,ATP2B2
	R-HSA-2173796	SMAD2/SMAD3:SMAD4 heterotrimer regulates transcription	0.00720854	0.00720854	1	SERPINE1,SCG2
	R-HSA-418359	Reduction of cytosolic Ca++ levels	0.00798687	0.00798687	1	ATP2B2
	R-HSA-9700649	Drug resistance of ALK mutants	0.00879288	0.00879288	1	ALK
	R-HSA-9717319	brigatinib-resistant ALK mutants	0.00879288	0.00879288	1	ALK
	R-HSA-9717264	ASP-3026-resistant ALK mutants	0.00879288	0.00879288	1	ALK
	R-HSA-9717329	lorlatinib-resistant ALK mutants	0.00879288	0.00879288	1	ALK
	R-HSA-9717301	NVP-TAE684-resistant ALK mutants	0.00879288	0.00879288	1	ALK
	R-HSA-9717326	crizotinib-resistant ALK mutants	0.00879288	0.00879288	1	ALK
	R-HSA-9717323	ceritinib-resistant ALK mutants	0.00879288	0.00879288	1	ALK
	R-HSA-9717316	alectinib-resistant ALK mutants	0.00879288	0.00879288	1	ALK
	R-HSA-195253	Degradation of beta-catenin by the destruction complex	0.00896636	0.00896636	1	TLE2,PSMB8,TLE5,PSMB9
	R-HSA-4641265	Repression of WNT target genes	0.00903529	0.00903529	1	TLE2,TLE5
	R-HSA-9701898	STAT3 nuclear events downstream of ALK signaling	0.0113049	0.0113049	1	PRDM1
	R-HSA-8986944	Transcriptional Regulation by MECP2	0.0123115	0.0123115	1	GRIA2,GAD1
	R-HSA-400253	Circadian Clock	0.0144736	0.0144736	1	CPT1A,SERPINE1
	R-HSA-9754189	Germ layer formation at gastrulation	0.0194201	0.0194201	1	GSC
	R-HSA-2173793	Transcriptional activity of SMAD2/SMAD3:SMAD4 heterotrimer	0.0195433	0.0195433	1	SERPINE1,SCG2
	R-HSA-9823730	Formation of definitive endoderm	0.0209523	0.0209523	1	GSC
	R-HSA-418346	Platelet homeostasis	0.0211724	0.0211724	1	P2RX7,NOS2,ATP2B2
	R-HSA-9033241	Peroxisomal protein import	0.0220023	0.0220023	1	NOS2,PIPOX,DDO
	R-HSA-1368082	RORA activates gene expression	0.0225332	0.0225332	1	CPT1A
	R-HSA-73930	Abasic sugar-phosphate removal via the single-nucleotide replacement pathway	0.0261491	0.0261491	1	HAP1
	R-HSA-936837	Ion transport by P-type ATPases	0.0264591	0.0264591	1	ATP13A4,ATP2B2
	R-HSA-9637687	Suppression of phagosomal maturation	0.0329888	0.0329888	1	NOS2
	R-HSA-9022699	MECP2 regulates neuronal receptors and channels	0.0329888	0.0329888	1	GRIA2
	R-HSA-1296067	Potassium transport channels	0.0347137	0.0347137	1	KCNJ16
	R-HSA-5620971	Pyroptosis	0.0368215	0.0368215	1	CASP4
	R-HSA-983712	Ion channel transport	0.0380121	0.0380121	1	TTYH3,ATP13A4,ATP2B2,TRPM8
	R-HSA-9013508	NOTCH3 Intracellular Domain Regulates Transcription	0.0408163	0.0408163	1	FABP7
	R-HSA-380095	Tachykinin receptors bind tachykinins	0.0432036	0.0432036	1	TACR1
	R-HSA-114508	Effects of PIP2 hydrolysis	0.0492651	0.0492651	1	DGKG,MGLL
Gain of E4-Active transcription	R-HSA-909733	Interferon alpha/beta signaling	2.3463e-11	2.3463e-11	1	HLA-H,OAS1,OAS2,OAS3,HLA-A,HLA-F,PSMB8
	R-HSA-877300	Interferon gamma signaling	1.44852e-07	1.44852e-07	1	HLA-H,OAS1,OAS2,OAS3,HLA-A,HLA-F
	R-HSA-1236974	ER-Phagosome pathway	1.08325e-06	1.08325e-06	1	HLA-H,TAP2,TAP1,LY96,HLA-A,HLA-F,PSMB8,MYD88,PSMB9
	R-HSA-913531	Interferon Signaling	2.85066e-06	2.85066e-06	1	HLA-H,OAS1,OAS2,OAS3,HLA-A,HLA-F,PSMB8
	R-HSA-1236975	Antigen processing-Cross presentation	4.9487e-06	4.9487e-06	1	HLA-H,TAP2,TAP1,LY96,HLA-A,HLA-F,PSMB8,MYD88,PSMB9
	R-HSA-983170	Antigen Presentation: Folding, assembly and peptide loading of class I MHC	5.41601e-05	5.41601e-05	1	HLA-H,TAP2,TAP1,HLA-A,HLA-F
	R-HSA-1236977	Endosomal/Vacuolar pathway	0.000441662	0.000441662	1	HLA-H,HLA-A,HLA-F
	R-HSA-8983711	OAS antiviral response	0.000441662	0.000441662	1	OAS1,OAS2,OAS3
	R-HSA-9636249	Inhibition of nitric oxide production	0.00111372	0.00111372	1	NOS2
	R-HSA-9022927	MECP2 regulates transcription of genes involved in GABA signaling	0.00159368	0.00159368	1	GAD1
	R-HSA-399710	Activation of AMPA receptors	0.00215556	0.00215556	1	GRIA2,GRIA3
	R-HSA-8986944	Transcriptional Regulation by MECP2	0.00297753	0.00297753	1	GRIA2,GAD1,FOXG1
	R-HSA-210746	Regulation of gene expression in endocrine-committed (NEUROG3+) progenitor cells	0.00351873	0.00351873	1	NKX2-2
	R-HSA-1280215	Cytokine Signaling in Immune system	0.00517634	0.00517634	1	HLA-H,NOS2,OAS1,OAS2,OAS3,GAB3,HLA-A,HLA-F,MYD88,PSMB8,PSMB9
	R-HSA-983169	Class I MHC mediated antigen processing & presentation	0.00682306	0.00682306	1	HLA-H,TAP2,KLHL2,TAP1,LY96,HLA-A,HLA-F,PSMB8,MYD88,PSMB9
	R-HSA-376172	DSCAM interactions	0.00941336	0.00941336	1	NTN1,DSCAML1
	R-HSA-452723	Transcriptional regulation of pluripotent stem cells	0.00967287	0.00967287	1	SALL1,GSC
	R-HSA-4641265	Repression of WNT target genes	0.0106435	0.0106435	1	TLE2,TLE5
	R-HSA-195253	Degradation of beta-catenin by the destruction complex	0.0119923	0.0119923	1	TLE2,PSMB8,TLE5,PSMB9
	R-HSA-2892247	POU5F1 (OCT4), SOX2, NANOG activate genes related to proliferation	0.017772	0.017772	1	SALL1
	R-HSA-5619046	Defective SLC26A4 causes Pendred syndrome (PDS)	0.019062	0.019062	1	SLC26A4
	R-HSA-400253	Circadian Clock	0.0191978	0.0191978	1	CPT1A,BHLHE41
	R-HSA-416993	Trafficking of GluR2-containing AMPA receptors	0.0210547	0.0210547	1	GRIA2,GRIA3
	R-HSA-9754189	Germ layer formation at gastrulation	0.0227833	0.0227833	1	GSC
	R-HSA-9823730	Formation of definitive endoderm	0.0245685	0.0245685	1	GSC
	R-HSA-5602498	MyD88 deficiency (TLR2/4)	0.0264089	0.0264089	1	LY96,MYD88
	R-HSA-1368082	RORA activates gene expression	0.0264089	0.0264089	1	CPT1A
	R-HSA-5603041	IRAK4 deficiency (TLR2/4)	0.0283034	0.0283034	1	LY96,MYD88
	R-HSA-438066	Unblocking of NMDA receptors, glutamate binding and activation	0.0283034	0.0283034	1	GRIA2,GRIA3
	R-HSA-73930	Abasic sugar-phosphate removal via the single-nucleotide replacement pathway	0.0284572	0.0284572	1	HAP1
	R-HSA-5602680	MyD88 deficiency (TLR5)	0.0284572	0.0284572	1	MYD88
	R-HSA-1296067	Potassium transport channels	0.037763	0.037763	1	KCNJ16
	R-HSA-9637687	Suppression of phagosomal maturation	0.038546	0.038546	1	NOS2
	R-HSA-9022699	MECP2 regulates neuronal receptors and channels	0.038546	0.038546	1	GRIA2
	R-HSA-418360	Platelet calcium homeostasis	0.045267	0.045267	1	P2RX7,SRI
	R-HSA-5603037	IRAK4 deficiency (TLR5)	0.0469803	0.0469803	1	MYD88
	R-HSA-380095	Tachykinin receptors bind tachykinins	0.0469803	0.0469803	1	TACR1
	R-HSA-9013508	NOTCH3 Intracellular Domain Regulates Transcription	0.0475968	0.0475968	1	FABP7
	R-HSA-399719	Trafficking of AMPA receptors	0.0499695	0.0499695	1	GRIA2,GRIA3
Gain of E5-Enhancers	R-HSA-877300	Interferon gamma signaling	3.99017e-06	3.99017e-06	1	HLA-H,SP100,MT2A,HLA-A
	R-HSA-913531	Interferon Signaling	7.06015e-06	7.06015e-06	1	ISG20,HLA-H,SP100,MT2A,HLA-A
	R-HSA-909733	Interferon alpha/beta signaling	5.10498e-05	5.10498e-05	1	ISG20,HLA-H,HLA-A
	R-HSA-210746	Regulation of gene expression in endocrine-committed (NEUROG3+) progenitor cells	0.00107809	0.00107809	1	NKX2-2
	R-HSA-1236977	Endosomal/Vacuolar pathway	0.00293403	0.00293403	1	HLA-H,HLA-A
	R-HSA-6803207	TP53 Regulates Transcription of Caspase Activators and Caspases	0.00512802	0.00512802	1	CASP1
	R-HSA-9690406	Transcriptional regulation of testis differentiation	0.00563445	0.00563445	1	SOX9
	R-HSA-168643	Nucleotide-binding domain, leucine rich repeat containing receptor (NLR) signaling pathways	0.00668836	0.00668836	1	P2RX7,CYLD,CASP1
	R-HSA-844456	The NLRP3 inflammasome	0.00728466	0.00728466	1	P2RX7,CASP1
	R-HSA-1280215	Cytokine Signaling in Immune system	0.00796426	0.00796426	1	ISG20,HLA-H,SP100,MT2A,CASP1,HLA-A,MYD88
	R-HSA-210991	Basigin interactions	0.00849151	0.00849151	1	ITGA3,ATP1B2
	R-HSA-5619046	Defective SLC26A4 causes Pendred syndrome (PDS)	0.0104903	0.0104903	1	SLC26A4
	R-HSA-3000157	Laminin interactions	0.0118687	0.0118687	1	ITGA3,ITGA7
	R-HSA-622312	Inflammasomes	0.0141327	0.0141327	1	P2RX7,CASP1
	R-HSA-5602680	MyD88 deficiency (TLR5)	0.0156947	0.0156947	1	MYD88
	R-HSA-9657689	Defective SERPING1 causes hereditary angioedema	0.0156947	0.0156947	1	F12
	R-HSA-9619665	EGR2 and SOX10-mediated initiation of Schwann cell myelination	0.0182836	0.0182836	1	EGR2
	R-HSA-1236974	ER-Phagosome pathway	0.0187978	0.0187978	1	HLA-H,HLA-A,MYD88
	R-HSA-983170	Antigen Presentation: Folding, assembly and peptide loading of class I MHC	0.020071	0.020071	1	HLA-H,HLA-A
	R-HSA-168638	NOD1/2 Signaling Pathway	0.020071	0.020071	1	CYLD,CASP1
	R-HSA-9657688	Defective factor XII causes hereditary angioedema	0.020872	0.020872	1	F12
	R-HSA-844615	The AIM2 inflammasome	0.020872	0.020872	1	CASP1
	R-HSA-1368108	BMAL1:CLOCK,NPAS2 activates circadian gene expression	0.0219285	0.0219285	1	BHLHE41
	R-HSA-5603037	IRAK4 deficiency (TLR5)	0.0260224	0.0260224	1	MYD88
	R-HSA-2206296	MPS II - Hunter syndrome	0.0260224	0.0260224	1	IDS
	R-HSA-844623	The IPAF inflammasome	0.0260224	0.0260224	1	CASP1
	R-HSA-1236975	Antigen processing-Cross presentation	0.0305056	0.0305056	1	HLA-H,HLA-A,MYD88
	R-HSA-1306955	GRB7 events in ERBB2 signaling	0.031146	0.031146	1	NRG2
	R-HSA-9660826	Purinergic signaling in leishmaniasis infection	0.033327	0.033327	1	P2RX7,CASP1
	R-HSA-9664424	Cell recruitment (pro-inflammatory response)	0.033327	0.033327	1	P2RX7,CASP1
	R-HSA-9031628	NGF-stimulated transcription	0.0356018	0.0356018	1	EGR2
	R-HSA-399710	Activation of AMPA receptors	0.0362431	0.0362431	1	GRIA3
	R-HSA-3134963	DEx/H-box helicases activate type I IFN and inflammatory cytokines production	0.0362431	0.0362431	1	MYD88
	R-HSA-111457	Release of apoptotic factors from the mitochondria	0.0413136	0.0413136	1	SEPTIN4
	R-HSA-111469	SMAC, XIAP-regulated apoptotic response	0.0413136	0.0413136	1	SEPTIN4
	R-HSA-5578775	Ion homeostasis	0.0452718	0.0452718	1	ATP1B2,CLIC2
	R-HSA-186712	Regulation of beta-cell development	0.0491209	0.0491209	1	NKX2-2
Gain of E7-Active TSS	R-HSA-909733	Interferon alpha/beta signaling	0.00560497	0.00560497	1	OAS1
	R-HSA-210455	Astrocytic Glutamate-Glutamine Uptake And Metabolism	0.00918749	0.00918749	1	SAT1
	R-HSA-112313	Neurotransmitter uptake and metabolism In glial cells	0.00918749	0.00918749	1	SAT1
	R-HSA-425393	Transport of inorganic cations/anions and amino acids/oligopeptides	0.0100959	0.0100959	1	SAT1
	R-HSA-877300	Interferon gamma signaling	0.0108003	0.0108003	1	OAS1
	R-HSA-174362	Transport and synthesis of PAPS	0.0119284	0.0119284	1	SAT1
	R-HSA-8983711	OAS antiviral response	0.0137518	0.0137518	1	OAS1
	R-HSA-351200	Interconversion of polyamines	0.0146623	0.0146623	1	SAT1
	R-HSA-427601	Multifunctional anion exchangers	0.0173892	0.0173892	1	SAT1
	R-HSA-5223345	Miscellaneous transport and binding events	0.0327095	0.0327095	1	AZGP1
	R-HSA-913531	Interferon Signaling	0.0338181	0.0338181	1	OAS1
	R-HSA-163560	Triglyceride catabolism	0.0380634	0.0380634	1	PMP2
	R-HSA-6811438	Intra-Golgi traffic	0.044275	0.044275	1	SAT1
	R-HSA-6811440	Retrograde transport at the Trans-Golgi-Network	0.0495695	0.0495695	1	SAT1
Loss of E1-Quiescent	R-HSA-70221	Glycogen breakdown (glycogenolysis)	0.000731409	0.000731409	1	PYGB
	R-HSA-1368082	RORA activates gene expression	0.00079033	0.00079033	1	CPT1A
	R-HSA-3000157	Laminin interactions	0.00111812	0.00111812	1	ITGA3,ITGA7
	R-HSA-8982491	Glycogen metabolism	0.00193708	0.00193708	1	PYGB
	R-HSA-73930	Abasic sugar-phosphate removal via the single-nucleotide replacement pathway	0.0047345	0.0047345	1	HAP1
	R-HSA-9674519	Defective F8 sulfation at Y1699	0.00630788	0.00630788	1	TPST2
	R-HSA-216083	Integrin cell surface interactions	0.00816156	0.00816156	1	ITGA3,ITGA7
	R-HSA-110381	Resolution of AP sites via the single-nucleotide replacement pathway	0.0110138	0.0110138	1	HAP1
	R-HSA-400253	Circadian Clock	0.0119463	0.0119463	1	CPT1A
	R-HSA-9662001	Defective factor VIII causes hemophilia A	0.0141391	0.0141391	1	TPST2
	R-HSA-110357	Displacement of DNA glycosylase by APEX1	0.0156983	0.0156983	1	HAP1
	R-HSA-1296052	Ca2+ activated K+ channels	0.0156983	0.0156983	1	KCNN4
	R-HSA-9619229	Activation of RAC1 downstream of NMDARs	0.0188094	0.0188094	1	CAMK1
	R-HSA-9664873	Pexophagy	0.0203615	0.0203615	1	NBR1
	R-HSA-110362	POLB-Dependent Long Patch Base Excision Repair	0.0234586	0.0234586	1	HAP1
	R-HSA-1989781	PPARA activates gene expression	0.0310351	0.0310351	1	CPT1A
	R-HSA-400206	Regulation of lipid metabolism by PPARalpha	0.0316881	0.0316881	1	CPT1A
	R-HSA-9671793	Diseases of hemostasis	0.0326935	0.0326935	1	TPST2
	R-HSA-9651496	Defects of contact activation system (CAS) and kallikrein/kinin system (KKS)	0.0326935	0.0326935	1	TPST2
	R-HSA-5651801	PCNA-Dependent Long Patch Base Excision Repair	0.0357532	0.0357532	1	HAP1
	R-HSA-210991	Basigin interactions	0.0403254	0.0403254	1	ITGA3
	R-HSA-9617324	Negative regulation of NMDA receptor-mediated neuronal transmission	0.0418448	0.0418448	1	CAMK1
	R-HSA-200425	Carnitine metabolism	0.0433619	0.0433619	1	CPT1A
	R-HSA-69275	G2/M Transition	0.0439688	0.0439688	1	NDE1,CDC25B
	R-HSA-453274	Mitotic G2-G2/M phases	0.0447172	0.0447172	1	NDE1,CDC25B
	R-HSA-8862803	Deregulated CDK5 triggers multiple neurodegenerative pathways in Alzheimer's disease models	0.0463892	0.0463892	1	CDC25B
	R-HSA-8863678	Neurodegenerative Diseases	0.0463892	0.0463892	1	CDC25B
	R-HSA-110373	Resolution of AP sites via the multiple-nucleotide patch replacement pathway	0.0494074	0.0494074	1	HAP1
	R-HSA-8874081	MET activates PTK2 signaling	0.0494074	0.0494074	1	ITGA3
	R-HSA-69273	Cyclin A/B1/B2 associated events during G2/M transition	0.0494074	0.0494074	1	CDC25B
Loss of E3-Weak repressed polycomb	R-HSA-428359	Insulin-like Growth Factor-2 mRNA Binding Proteins (IGF2BPs/IMPs/VICKZs) bind RNA	9.93992e-08	9.93992e-08	1	CD44
	R-HSA-2173796	SMAD2/SMAD3:SMAD4 heterotrimer regulates transcription	0.000518302	0.000518302	1	WWTR1,SERPINE1,SCG2
	R-HSA-877300	Interferon gamma signaling	0.00061921	0.00061921	1	MT2A,CAMK2D,IRF2,CD44
	R-HSA-1251985	Nuclear signaling by ERBB4	0.000662117	0.000662117	1	S100B,GFAP
	R-HSA-8941333	RUNX2 regulates genes involved in differentiation of myeloid cells	0.00117329	0.00117329	1	LGALS3
	R-HSA-913531	Interferon Signaling	0.00134704	0.00134704	1	MT2A,CAMK2D,IRF2,PSMB8,CD44
	R-HSA-2173793	Transcriptional activity of SMAD2/SMAD3:SMAD4 heterotrimer	0.00204524	0.00204524	1	WWTR1,SERPINE1,SCG2
	R-HSA-5620971	Pyroptosis	0.0029161	0.0029161	1	IRF2,CASP4
	R-HSA-8949275	RUNX3 Regulates Immune Response and Cell Migration	0.00318979	0.00318979	1	SPP1
	R-HSA-8939246	RUNX1 regulates transcription of genes involved in differentiation of myeloid cells	0.00383898	0.00383898	1	LGALS3
	R-HSA-1236394	Signaling by ERBB4	0.00492306	0.00492306	1	S100B,GFAP
	R-HSA-111932	CaMK IV-mediated phosphorylation of CREB	0.00530467	0.00530467	1	CAMK2D
	R-HSA-9006936	Signaling by TGFB family members	0.00558638	0.00558638	1	WWTR1,SMAD1,SERPINE1,SCG2
	R-HSA-8878166	Transcriptional regulation by RUNX2	0.00767759	0.00767759	1	WWTR1,LGALS3,SMAD1,PSMB8
	R-HSA-879415	Advanced glycosylation endproduct receptor signaling	0.00790743	0.00790743	1	LGALS3,S100B
	R-HSA-1236974	ER-Phagosome pathway	0.0118347	0.0118347	1	TAP2,TAP1,PSMB8,MYD88
	R-HSA-170834	Signaling by TGF-beta Receptor Complex	0.0122115	0.0122115	1	WWTR1,SERPINE1,SCG2
	R-HSA-73980	RNA Polymerase III Transcription Termination	0.0157407	0.0157407	1	NFIX,NFIB
	R-HSA-8878159	Transcriptional regulation by RUNX3	0.0168691	0.0168691	1	WWTR1,SPP1,PSMB8
	R-HSA-70221	Glycogen breakdown (glycogenolysis)	0.0184004	0.0184004	1	PYGB
	R-HSA-909733	Interferon alpha/beta signaling	0.0193076	0.0193076	1	IRF2,PSMB8
	R-HSA-438066	Unblocking of NMDA receptors, glutamate binding and activation	0.0212353	0.0212353	1	CAMK2D
	R-HSA-442982	Ras activation upon Ca2+ influx through NMDA receptor	0.0212353	0.0212353	1	CAMK2D
	R-HSA-9617324	Negative regulation of NMDA receptor-mediated neuronal transmission	0.0212353	0.0212353	1	CAMK2D
	R-HSA-1236975	Antigen processing-Cross presentation	0.0219539	0.0219539	1	TAP2,TAP1,PSMB8,MYD88
	R-HSA-5602680	MyD88 deficiency (TLR5)	0.0244144	0.0244144	1	MYD88
	R-HSA-5218859	Regulated Necrosis	0.0254117	0.0254117	1	IRF2,CASP4
	R-HSA-933542	TRAF6 mediated NF-kB activation	0.0258024	0.0258024	1	TRIM4,S100B
	R-HSA-9620244	Long-term potentiation	0.0274056	0.0274056	1	CAMK2D
	R-HSA-3000157	Laminin interactions	0.0274056	0.0274056	1	LAMA4,ITGA7
	R-HSA-3000178	ECM proteoglycans	0.0280444	0.0280444	1	LAMA4,SERPINE1,ITGA7
	R-HSA-9014843	Interleukin-33 signaling	0.0324204	0.0324204	1	IL33
	R-HSA-216083	Integrin cell surface interactions	0.0347292	0.0347292	1	SPP1,ITGA7,CD44
	R-HSA-2173795	Downregulation of SMAD2/3:SMAD4 transcriptional activity	0.0396841	0.0396841	1	WWTR1,SERPINE1
	R-HSA-5603037	IRAK4 deficiency (TLR5)	0.0403613	0.0403613	1	MYD88
	R-HSA-442742	CREB1 phosphorylation through NMDA receptor-mediated activation of RAS signaling	0.0415805	0.0415805	1	CAMK2D
	R-HSA-390522	Striated Muscle Contraction	0.0435104	0.0435104	1	TMOD2,MLC1
	R-HSA-397014	Muscle contraction	0.0436822	0.0436822	1	WWTR1,CAMK2D,KCNE4,TMOD2,MLC1
	R-HSA-983170	Antigen Presentation: Folding, assembly and peptide loading of class I MHC	0.0454732	0.0454732	1	TAP2,TAP1
	R-HSA-8982491	Glycogen metabolism	0.0454732	0.0454732	1	PYGB
	R-HSA-1280215	Cytokine Signaling in Immune system	0.0465612	0.0465612	1	IL33,MT2A,CAMK2D,ZEB1,IRF2,S100B,CD44,MYD88,PSMB8
	R-HSA-9772755	Formation of WDR5-containing histone-modifying complexes	0.0474681	0.0474681	1	SPP1,SCG2
	R-HSA-8941326	RUNX2 regulates bone development	0.0494945	0.0494945	1	WWTR1,SMAD1
	R-HSA-1368108	BMAL1:CLOCK,NPAS2 activates circadian gene expression	0.0494945	0.0494945	1	SERPINE1
	R-HSA-111933	Calmodulin induced events	0.0494945	0.0494945	1	CAMK2D
	R-HSA-111997	CaM pathway	0.0494945	0.0494945	1	CAMK2D
	R-HSA-749476	RNA Polymerase III Abortive And Retractive Initiation	0.0494945	0.0494945	1	NFIX,NFIB
	R-HSA-74158	RNA Polymerase III Transcription	0.0494945	0.0494945	1	NFIX,NFIB
Loss of E6-Poised gene body	R-HSA-428359	Insulin-like Growth Factor-2 mRNA Binding Proteins (IGF2BPs/IMPs/VICKZs) bind RNA	4.31681e-07	4.31681e-07	1	CD44
	R-HSA-909733	Interferon alpha/beta signaling	1.43924e-06	1.43924e-06	1	ISG20,IRF2,XAF1,PSMB8,IFIT2
	R-HSA-913531	Interferon Signaling	1.44566e-05	1.44566e-05	1	ISG20,MT2A,IRF2,XAF1,CD44,PSMB8,IFIT2
	R-HSA-5620971	Pyroptosis	0.000602611	0.000602611	1	IRF2,CASP4,CASP1
	R-HSA-9818749	Regulation of NFE2L2 gene expression	0.000946944	0.000946944	1	NFE2L2
	R-HSA-8941333	RUNX2 regulates genes involved in differentiation of myeloid cells	0.0020999	0.0020999	1	LGALS3
	R-HSA-8939246	RUNX1 regulates transcription of genes involved in differentiation of myeloid cells	0.00680708	0.00680708	1	LGALS3
	R-HSA-1236974	ER-Phagosome pathway	0.00684086	0.00684086	1	TAP2,TAP1,PSMB8,MYD88,PSMB9
	R-HSA-5218859	Regulated Necrosis	0.0105317	0.0105317	1	IRF2,CASP4,CASP1
	R-HSA-983170	Antigen Presentation: Folding, assembly and peptide loading of class I MHC	0.0110002	0.0110002	1	SAR1B,TAP2,TAP1
	R-HSA-168638	NOD1/2 Signaling Pathway	0.0110002	0.0110002	1	CYLD,CASP4,CASP1
	R-HSA-877300	Interferon gamma signaling	0.0131488	0.0131488	1	MT2A,IRF2,CD44
	R-HSA-5633008	TP53 Regulates Transcription of Cell Death Genes	0.0141245	0.0141245	1	BNIP3L,CASP1
	R-HSA-1236975	Antigen processing-Cross presentation	0.0145018	0.0145018	1	TAP2,TAP1,PSMB8,MYD88,PSMB9
	R-HSA-5357801	Programmed Cell Death	0.0170862	0.0170862	1	IRF2,CASP4,CASP1,SEPTIN4,PSMB8,PSMB9
	R-HSA-6803207	TP53 Regulates Transcription of Caspase Activators and Caspases	0.0210918	0.0210918	1	CASP1
	R-HSA-1280215	Cytokine Signaling in Immune system	0.0213474	0.0213474	1	ISG20,MT2A,IRF2,CASP1,FYN,XAF1,CD44,MYD88,PSMB8,DUSP6,IFIT2,PSMB9
	R-HSA-9762114	GSK3B and BTRC:CUL1-mediated-degradation of NFE2L2	0.022663	0.022663	1	PSMB8,NFE2L2,PSMB9
	R-HSA-9651496	Defects of contact activation system (CAS) and kallikrein/kinin system (KKS)	0.0230878	0.0230878	1	TPST2,F12
	R-HSA-9671793	Diseases of hemostasis	0.0230878	0.0230878	1	TPST2,F12
	R-HSA-8951664	Neddylation	0.0238153	0.0238153	1	CUL9,BTBD1,WSB2,FBXO32,PSMB8,NFE2L2,PSMB9
	R-HSA-8878166	Transcriptional regulation by RUNX2	0.024576	0.024576	1	WWTR1,LGALS3,PSMB8,PSMB9
	R-HSA-73980	RNA Polymerase III Transcription Termination	0.0273015	0.0273015	1	NFIX,NFIB
	R-HSA-70221	Glycogen breakdown (glycogenolysis)	0.0317987	0.0317987	1	PYGB
	R-HSA-73930	Abasic sugar-phosphate removal via the single-nucleotide replacement pathway	0.0326745	0.0326745	1	HAP1
	R-HSA-5602680	MyD88 deficiency (TLR5)	0.0326745	0.0326745	1	MYD88
	R-HSA-9657689	Defective SERPING1 causes hereditary angioedema	0.0326745	0.0326745	1	F12
	R-HSA-5357786	TNFR1-induced proapoptotic signaling	0.0341491	0.0341491	1	CYLD,USP2
	R-HSA-9759194	Nuclear events mediated by NFE2L2	0.0347699	0.0347699	1	PSMB8,NFE2L2,PSMB9
	R-HSA-2173793	Transcriptional activity of SMAD2/SMAD3:SMAD4 heterotrimer	0.034862	0.034862	1	WWTR1,SMOX,SCG2
	R-HSA-9657688	Defective factor XII causes hereditary angioedema	0.0433283	0.0433283	1	F12
	R-HSA-9674519	Defective F8 sulfation at Y1699	0.0433283	0.0433283	1	TPST2
	R-HSA-844615	The AIM2 inflammasome	0.0433283	0.0433283	1	CASP1
	R-HSA-9707616	Heme signaling	0.0435118	0.0435118	1	NPAS2,NFE2L2
	R-HSA-5658442	Regulation of RAS by GAPs	0.0450483	0.0450483	1	SPRED2,PSMB8,PSMB9
	R-HSA-168643	Nucleotide-binding domain, leucine rich repeat containing receptor (NLR) signaling pathways	0.0466115	0.0466115	1	CYLD,CASP4,CASP1
Loss of E8-Repressed polycomb	R-HSA-1368108	BMAL1:CLOCK,NPAS2 activates circadian gene expression	1.44919e-05	1.44919e-05	1	SERPINE1,BHLHE41
	R-HSA-400253	Circadian Clock	0.000442118	0.000442118	1	SERPINE1,BHLHE41
	R-HSA-70221	Glycogen breakdown (glycogenolysis)	0.00328047	0.00328047	1	PYGB
	R-HSA-3000157	Laminin interactions	0.00497972	0.00497972	1	ITGA3,LAMA4
	R-HSA-8874081	MET activates PTK2 signaling	0.00529484	0.00529484	1	ITGA3,LAMA4
	R-HSA-8982491	Glycogen metabolism	0.00852656	0.00852656	1	PYGB
	R-HSA-6804757	Regulation of TP53 Degradation	0.00933879	0.00933879	1	USP2,RFFL
	R-HSA-2173796	SMAD2/SMAD3:SMAD4 heterotrimer regulates transcription	0.00975738	0.00975738	1	SERPINE1
	R-HSA-8875878	MET promotes cell motility	0.0101842	0.0101842	1	ITGA3,LAMA4
	R-HSA-6806003	Regulation of TP53 Expression and Degradation	0.0106192	0.0106192	1	USP2,RFFL
	R-HSA-1251985	Nuclear signaling by ERBB4	0.0110623	0.0110623	1	GFAP
	R-HSA-9014843	Interleukin-33 signaling	0.0133567	0.0133567	1	IL33
	R-HSA-2173793	Transcriptional activity of SMAD2/SMAD3:SMAD4 heterotrimer	0.019784	0.019784	1	SERPINE1
	R-HSA-8985586	SLIT2:ROBO1 increases RHOA activity	0.0265385	0.0265385	1	MYO9B
	R-HSA-446388	Regulation of cytoskeletal remodeling and cell spreading by IPP complex components	0.0265385	0.0265385	1	ARHGEF6
	R-HSA-3000178	ECM proteoglycans	0.0292018	0.0292018	1	LAMA4,SERPINE1
	R-HSA-1236394	Signaling by ERBB4	0.0312629	0.0312629	1	GFAP
	R-HSA-6806834	Signaling by MET	0.0355521	0.0355521	1	ITGA3,LAMA4
	R-HSA-379398	Enzymatic degradation of Dopamine by monoamine oxidase	0.0395475	0.0395475	1	COMT
	R-HSA-379397	Enzymatic degradation of dopamine by COMT	0.0427731	0.0427731	1	COMT
	R-HSA-933543	NF-kB activation through FADD/RIP-1 pathway mediated by caspase-8 and -10	0.045988	0.045988	1	TRIM4
	R-HSA-75205	Dissolution of Fibrin Clot	0.045988	0.045988	1	SERPINE1
Loss of E2-Transcription	R-HSA-6809371	Formation of the cornified envelope	0.00168827	0.001688	1	DSP,KRT18,KRT8,DSC3
	R-HSA-9758920	Formation of lateral plate mesoderm	0.0024701	0.00247	1	BMP4
	R-HSA-8939256	RUNX1 regulates transcription of genes involved in WNT signaling	0.00310785	0.003108	1	RSPO3
	R-HSA-9022707	MECP2 regulates transcription factors	0.00381431	0.003814	1	RBFOX1
	R-HSA-1266738	Developmental Biology	0.0145779	0.014578	1	DSP,EPHA7,RPL3,TRPC4,LAMA1,KRT8,GFRA2,BMP4,COL3A1,KRT18,ZIC3,SLIT3,PDLIM7,DSC3,ITGA9
	R-HSA-9702518	STAT5 activation downstream of FLT3 ITD mutants	0.0157698	0.01577	1	NOX4
	R-HSA-2892247	POU5F1 (OCT4), SOX2, NANOG activate genes related to proliferation	0.0157698	0.01577	1	ZIC3
	R-HSA-4641263	Regulation of FZD by ubiquitination	0.0172066	0.017207	1	RNF43,RSPO3
	R-HSA-6805567	Keratinization	0.0172302	0.01723	1	DSP,KRT18,KRT8,DSC3
	R-HSA-9657689	Defective SERPING1 causes hereditary angioedema	0.0267266	0.026727	1	SERPING1
	R-HSA-6804115	TP53 regulates transcription of additional cell cycle genes whose exact role in the p53 pathway remain uncertain	0.0269142	0.026914	1	PLAGL1
	R-HSA-9703648	Signaling by FLT3 ITD and TKD mutants	0.0305395	0.030539	1	NOX4
	R-HSA-8874081	MET activates PTK2 signaling	0.0343463	0.034346	1	COL3A1,LAMA1
	R-HSA-9703465	Signaling by FLT3 fusion proteins	0.0343463	0.034346	1	NOX4
	R-HSA-3000178	ECM proteoglycans	0.0353614	0.035361	1	COL3A1,LAMA1,ITGA9
	R-HSA-9025046	NTF3 activates NTRK2 (TRKB) signaling	0.0354769	0.035477	1	NTF3
	R-HSA-9014843	Interleukin-33 signaling	0.0354769	0.035477	1	IL18R1
	R-HSA-9034013	NTF3 activates NTRK3 signaling	0.0354769	0.035477	1	NTF3
	R-HSA-5619049	Defective SLC40A1 causes hemochromatosis 4 (HFE4) (macrophages)	0.0354769	0.035477	1	CP
	R-HSA-422475	Axon guidance	0.0400078	0.040008	1	EPHA7,COL3A1,RPL3,TRPC4,LAMA1,SLIT3,GFRA2,PDLIM7,ITGA9
	R-HSA-9034793	Activated NTRK3 signals through PLCG1	0.0441492	0.044149	1	NTF3
	R-HSA-5579013	Defective CYP7B1 causes SPG5A and CBAS3	0.0441492	0.044149	1	CYP7B1
	R-HSA-5579000	Defective CYP1B1 causes Glaucoma	0.0441492	0.044149	1	CYP1B1
	R-HSA-936440	Negative regulators of DDX58/IFIH1 signaling	0.0446086	0.044609	1	PHACTR2,UBE2D1
	R-HSA-6806834	Signaling by MET	0.0461442	0.046144	1	SH3GL3,COL3A1,LAMA1
	R-HSA-111465	Apoptotic cleavage of cellular proteins	0.0467816	0.046782	1	DSP,STK26
Loss of E4-Active transcription	R-HSA-166665	Terminal pathway of complement	0.00206352	0.00206352	1	C6,C7
	R-HSA-9758920	Formation of lateral plate mesoderm	0.00206352	0.00206352	1	BMP4
	R-HSA-8939256	RUNX1 regulates transcription of genes involved in WNT signaling	0.00259765	0.00259765	1	RSPO3
	R-HSA-9022707	MECP2 regulates transcription factors	0.00318979	0.00318979	1	RBFOX1
	R-HSA-6809371	Formation of the cornified envelope	0.00593236	0.00593236	1	KRT18,KRT8,DSC3
	R-HSA-419037	NCAM1 interactions	0.00595529	0.00595529	1	COL3A1,COL2A1,GFRA2
	R-HSA-9702518	STAT5 activation downstream of FLT3 ITD mutants	0.0132628	0.0132628	1	NOX4
	R-HSA-2892247	POU5F1 (OCT4), SOX2, NANOG activate genes related to proliferation	0.0132628	0.0132628	1	ZIC3
	R-HSA-4641263	Regulation of FZD by ubiquitination	0.0144786	0.0144786	1	RNF43,RSPO3
	R-HSA-2022090	Assembly of collagen fibrils and other multimeric structures	0.0183553	0.0183553	1	COL3A1,COL2A1,TLL1
	R-HSA-1442490	Collagen degradation	0.0198143	0.0198143	1	COL3A1,COL2A1,MME
	R-HSA-375165	NCAM signaling for neurite out-growth	0.0205671	0.0205671	1	COL3A1,COL2A1,GFRA2
	R-HSA-6804115	TP53 regulates transcription of additional cell cycle genes whose exact role in the p53 pathway remain uncertain	0.0227164	0.0227164	1	PLAGL1
	R-HSA-9657689	Defective SERPING1 causes hereditary angioedema	0.0244144	0.0244144	1	SERPING1
	R-HSA-1650814	Collagen biosynthesis and modifying enzymes	0.0254117	0.0254117	1	COL3A1,COL2A1,TLL1
	R-HSA-9703648	Signaling by FLT3 ITD and TKD mutants	0.0258024	0.0258024	1	NOX4
	R-HSA-8874081	MET activates PTK2 signaling	0.029048	0.029048	1	COL3A1,COL2A1
	R-HSA-9703465	Signaling by FLT3 fusion proteins	0.029048	0.029048	1	NOX4
	R-HSA-9025046	NTF3 activates NTRK2 (TRKB) signaling	0.0324204	0.0324204	1	NTF3
	R-HSA-9034013	NTF3 activates NTRK3 signaling	0.0324204	0.0324204	1	NTF3
	R-HSA-3858516	Glycogen storage disease type 0 (liver GYS2)	0.0324204	0.0324204	1	GYG2
	R-HSA-3878781	Glycogen storage disease type IV (GBE1)	0.0324204	0.0324204	1	GYG2
	R-HSA-1474228	Degradation of the extracellular matrix	0.0346862	0.0346862	1	COL3A1,COL2A1,MME,TLL1
	R-HSA-1638091	Heparan sulfate/heparin (HS-GAG) metabolism	0.0357457	0.0357457	1	HPSE2,GPC3,HS3ST4
	R-HSA-6806834	Signaling by MET	0.0367775	0.0367775	1	SH3GL3,COL3A1,COL2A1
	R-HSA-936440	Negative regulators of DDX58/IFIH1 signaling	0.0378219	0.0378219	1	PCBP3,UBE2D1
	R-HSA-4791275	Signaling by WNT in cancer	0.0396841	0.0396841	1	RNF43,DKK2
	R-HSA-6805567	Keratinization	0.0398028	0.0398028	1	KRT18,KRT8,DSC3
	R-HSA-9034793	Activated NTRK3 signals through PLCG1	0.0403613	0.0403613	1	NTF3
	R-HSA-5579000	Defective CYP1B1 causes Glaucoma	0.0403613	0.0403613	1	CYP1B1
	R-HSA-2022928	HS-GAG biosynthesis	0.0415805	0.0415805	1	GPC3,HS3ST4
	R-HSA-1266738	Developmental Biology	0.0418027	0.0418027	1	BMP4,EPHA7,COL3A1,KRT18,COL2A1,ZIC3,TRPC4,KRT8,RPL13,SLIT3,GFRA2,DSC3
	R-HSA-5339717	Signaling by LRP5 mutants	0.0482374	0.0482374	1	DKK2
	R-HSA-9682385	FLT3 signaling in disease	0.0494945	0.0494945	1	NOX4
Loss of E5-Enhancers	R-HSA-428359	Insulin-like Growth Factor-2 mRNA Binding Proteins (IGF2BPs/IMPs/VICKZs) bind RNA	9.55659e-05	9.55659e-05	1	H19,IGF2
	R-HSA-8939256	RUNX1 regulates transcription of genes involved in WNT signaling	0.00167554	0.00167554	1	RSPO3
	R-HSA-4641263	Regulation of FZD by ubiquitination	0.00947088	0.00947088	1	RNF43,RSPO3
	R-HSA-5669034	TNFs bind their physiological receptors	0.0170224	0.0170224	1	EDA
	R-HSA-9657689	Defective SERPING1 causes hereditary angioedema	0.0195797	0.0195797	1	SERPING1
	R-HSA-9025046	NTF3 activates NTRK2 (TRKB) signaling	0.0260215	0.0260215	1	NTF3
	R-HSA-9034013	NTF3 activates NTRK3 signaling	0.0260215	0.0260215	1	NTF3
	R-HSA-9014843	Interleukin-33 signaling	0.0260215	0.0260215	1	IL18R1
	R-HSA-4791275	Signaling by WNT in cancer	0.0264021	0.0264021	1	RNF43,DKK2
	R-HSA-9034793	Activated NTRK3 signals through PLCG1	0.0324215	0.0324215	1	NTF3
	R-HSA-392023	Adrenaline signalling through Alpha-2 adrenergic receptor	0.0324215	0.0324215	1	ADRA2C
	R-HSA-5579013	Defective CYP7B1 causes SPG5A and CBAS3	0.0324215	0.0324215	1	CYP7B1
	R-HSA-6804757	Regulation of TP53 Degradation	0.0331015	0.0331015	1	CCNG1
	R-HSA-6806003	Regulation of TP53 Expression and Degradation	0.037406	0.037406	1	CCNG1
	R-HSA-9013149	RAC1 GTPase cycle	0.0380551	0.0380551	1	FGD5,WASF1,DEF6,MPP7
	R-HSA-1296061	HCN channels	0.0387798	0.0387798	1	HCN4
	R-HSA-5339717	Signaling by LRP5 mutants	0.0387798	0.0387798	1	DKK2
	R-HSA-1251985	Nuclear signaling by ERBB4	0.0388862	0.0388862	1	PGR
	R-HSA-203754	NOSIP mediated eNOS trafficking	0.0450967	0.0450967	1	NOS3
	R-HSA-375280	Amine ligand-binding receptors	0.046611	0.046611	1	HTR1B,ADRA2C
	R-HSA-156902	Peptide chain elongation	6.12498e-11	6.12498e-11	1	RPL10,RPL34,RPL36A,RPL13A,RPL10A,RPL8
	R-HSA-975956	Nonsense Mediated Decay (NMD) independent of the Exon Junction Complex (EJC)	9.34954e-11	9.34954e-11	1	RPL10,RPL34,RPL36A,RPL13A,RPL10A,RPL8
	R-HSA-156842	Eukaryotic Translation Elongation	1.03637e-10	1.03637e-10	1	RPL10,RPL34,RPL36A,RPL13A,RPL10A,RPL8
	R-HSA-72764	Eukaryotic Translation Termination	1.54852e-10	1.54852e-10	1	RPL10,RPL34,RPL36A,RPL13A,RPL10A,RPL8
	R-HSA-72689	Formation of a pool of free 40S subunits	1.54852e-10	1.54852e-10	1	RPL10,RPL34,RPL36A,RPL13A,RPL10A,RPL8
	R-HSA-2408557	Selenocysteine synthesis	2.74731e-10	2.74731e-10	1	RPL10,RPL34,RPL36A,RPL13A,RPL10A,RPL8
	R-HSA-192823	Viral mRNA Translation	3.30203e-10	3.30203e-10	1	RPL10,RPL34,RPL36A,RPL13A,RPL10A,RPL8
	R-HSA-9633012	Response of EIF2AK4 (GCN2) to amino acid deficiency	3.61546e-10	3.61546e-10	1	RPL10,RPL34,RPL36A,RPL13A,RPL10A,RPL8
	R-HSA-1799339	SRP-dependent cotranslational protein targeting to membrane	5.15395e-10	5.15395e-10	1	RPL10,RPL34,RPL36A,RPL13A,RPL10A,RPL8
	R-HSA-156827	L13a-mediated translational silencing of Ceruloplasmin expression	5.62051e-10	5.62051e-10	1	RPL10,RPL34,RPL36A,RPL13A,RPL10A,RPL8
	R-HSA-72706	GTP hydrolysis and joining of the 60S ribosomal subunit	5.62051e-10	5.62051e-10	1	RPL10,RPL34,RPL36A,RPL13A,RPL10A,RPL8
	R-HSA-927802	Nonsense-Mediated Decay (NMD)	7.88962e-10	7.88962e-10	1	RPL10,RPL34,RPL36A,RPL13A,RPL10A,RPL8
	R-HSA-975957	Nonsense Mediated Decay (NMD) enhanced by the Exon Junction Complex (EJC)	7.88962e-10	7.88962e-10	1	RPL10,RPL34,RPL36A,RPL13A,RPL10A,RPL8
	R-HSA-72613	Eukaryotic Translation Initiation	1.28454e-09	1.28454e-09	1	RPL10,RPL34,RPL36A,RPL13A,RPL10A,RPL8
	R-HSA-72737	Cap-dependent Translation Initiation	1.28454e-09	1.28454e-09	1	RPL10,RPL34,RPL36A,RPL13A,RPL10A,RPL8
	R-HSA-6791226	Major pathway of rRNA processing in the nucleolus and cytosol	5.31449e-09	5.31449e-09	1	RPL10,PDCD11,RPL34,RPL36A,RPL13A,RPL10A,RPL8
	R-HSA-8868773	rRNA processing in the nucleus and cytosol	1.43712e-08	1.43712e-08	1	RPL10,PDCD11,RPL34,RPL36A,RPL13A,RPL10A,RPL8
	R-HSA-168273	Influenza Viral RNA Transcription and Replication	2.3613e-08	2.3613e-08	1	RPL10,RPL34,RPL36A,RPL13A,RPL10A,RPL8
	R-HSA-9711097	Cellular response to starvation	2.80707e-08	2.80707e-08	1	RPL10,RPL34,RPL36A,RPL13A,RPL10A,RPL8
	R-HSA-2408522	Selenoamino acid metabolism	3.51752e-08	3.51752e-08	1	RPL10,RPL34,RPL36A,RPL13A,RPL10A,RPL8
	R-HSA-9010553	Regulation of expression of SLITs and ROBOs	4.15117e-08	4.15117e-08	1	RPL10,RPL34,RPL36A,RPL13A,RPL10A,RPL8
	R-HSA-168255	Influenza Infection	9.10678e-08	9.10678e-08	1	RPL10,RPL34,RPL36A,RPL13A,RPL10A,RPL8
	R-HSA-72312	rRNA processing	9.65282e-08	9.65282e-08	1	RPL10,PDCD11,RPL34,RPL36A,RPL13A,RPL10A,RPL8
	R-HSA-376176	Signaling by ROBO receptors	4.90942e-07	4.90942e-07	1	RPL10,RPL34,RPL36A,RPL13A,RPL10A,RPL8
	R-HSA-72766	Translation	1.57532e-05	1.57532e-05	1	RPL10,RPL34,RPL36A,RPL13A,RPL10A,RPL8
	R-HSA-8953854	Metabolism of RNA	0.000355931	0.000355931	1	H19,RPL10,PDCD11,RPL34,RPL36A,IGF2,RPL13A,RPL10A,RPL8
	R-HSA-422475	Axon guidance	0.000484018	0.000484018	1	EPHB6,RPL10,RPL34,RPL36A,RPL13A,RPL10A,RPL8
	R-HSA-9675108	Nervous system development	0.000815452	0.000815452	1	EPHB6,RPL10,RPL34,RPL36A,RPL13A,RPL10A,RPL8
	R-HSA-71291	Metabolism of amino acids and derivatives	0.00456817	0.00456817	1	RPL10,RPL34,RPL36A,RPL13A,RPL10A,RPL8
	R-HSA-2262752	Cellular responses to stress	0.0151145	0.0151145	1	RPL10,RPL34,RPL36A,RPL13A,PGR,RPL10A,RPL8,AJUBA
	R-HSA-8953897	Cellular responses to stimuli	0.017259	0.017259	1	RPL10,RPL34,RPL36A,RPL13A,PGR,RPL10A,RPL8,AJUBA
Loss of E7-Active TSS	R-HSA-166665	Terminal pathway of complement	8.27272e-05	8.27272e-05	1	C6,C7
	R-HSA-8875360	InlB-mediated entry of Listeria monocytogenes into host cell	0.00046148	0.00046148	1	STAM
	R-HSA-6807004	Negative regulation of MET activity	0.00079414	0.00079414	1	STAM
	R-HSA-8876384	Listeria monocytogenes entry into host cells	0.000924418	0.000924418	1	STAM
	R-HSA-917729	Endosomal Sorting Complex Required For Transport (ESCRT)	0.0015409	0.0015409	1	STAM
	R-HSA-182971	EGFR downregulation	0.00171857	0.00171857	1	STAM
	R-HSA-9013420	RHOU GTPase cycle	0.00241327	0.00241327	1	STAM
	R-HSA-177929	Signaling by EGFR	0.00455963	0.00455963	1	STAM
	R-HSA-6806834	Signaling by MET	0.00923539	0.00923539	1	STAM
	R-HSA-8856825	Cargo recognition for clathrin-mediated endocytosis	0.0153508	0.0153508	1	STAM
	R-HSA-977606	Regulation of Complement cascade	0.0218947	0.0218947	1	C6,C7
	R-HSA-166658	Complement cascade	0.0271135	0.0271135	1	C6,C7
	R-HSA-8856828	Clathrin-mediated endocytosis	0.0287358	0.0287358	1	STAM
	R-HSA-193144	Estrogen biosynthesis	0.0292396	0.0292396	1	HSD17B2
	R-HSA-1989781	PPARA activates gene expression	0.0334801	0.0334801	1	ANKRD1
	R-HSA-400206	Regulation of lipid metabolism by PPARalpha	0.0341815	0.0341815	1	ANKRD1
	R-HSA-9824439	Bacterial Infection Pathways	0.0461652	0.0461652	1	STAM
Gain of E1-Quiescent	R-HSA-72689	Formation of a pool of free 40S subunits	1.70545e-09	1.70545e-09	1	RPS17,RPS19,RPL21,RPL26,RPL17,EIF3A
	R-HSA-156827	L13a-mediated translational silencing of Ceruloplasmin expression	3.23765e-09	3.23765e-09	1	RPS17,RPS19,RPL21,RPL26,RPL17,EIF3A
	R-HSA-6791226	Major pathway of rRNA processing in the nucleolus and cytosol	3.27598e-09	3.27598e-09	1	RPS17,RPS19,RPL21,PDCD11,RPL26,RPL17,EXOSC1
	R-HSA-72706	GTP hydrolysis and joining of the 60S ribosomal subunit	3.4408e-09	3.4408e-09	1	RPS17,RPS19,RPL21,RPL26,RPL17,EIF3A
	R-HSA-8868773	rRNA processing in the nucleus and cytosol	4.9484e-09	4.9484e-09	1	RPS17,RPS19,RPL21,PDCD11,RPL26,RPL17,EXOSC1
	R-HSA-72613	Eukaryotic Translation Initiation	5.19067e-09	5.19067e-09	1	RPS17,RPS19,RPL21,RPL26,RPL17,EIF3A
	R-HSA-72737	Cap-dependent Translation Initiation	5.19067e-09	5.19067e-09	1	RPS17,RPS19,RPL21,RPL26,RPL17,EIF3A
	R-HSA-72312	rRNA processing	7.31553e-09	7.31553e-09	1	RPS17,RPS19,RPL21,PDCD11,RPL26,RPL17,EXOSC1
	R-HSA-156902	Peptide chain elongation	3.41222e-08	3.41222e-08	1	RPS17,RPS19,RPL21,RPL26,RPL17
	R-HSA-72764	Eukaryotic Translation Termination	4.40452e-08	4.40452e-08	1	RPS17,RPS19,RPL21,RPL26,RPL17
	R-HSA-2408557	Selenocysteine synthesis	4.40452e-08	4.40452e-08	1	RPS17,RPS19,RPL21,RPL26,RPL17
	R-HSA-156842	Eukaryotic Translation Elongation	4.68663e-08	4.68663e-08	1	RPS17,RPS19,RPL21,RPL26,RPL17
	R-HSA-975956	Nonsense Mediated Decay (NMD) independent of the Exon Junction Complex (EJC)	4.98349e-08	4.98349e-08	1	RPS17,RPS19,RPL21,RPL26,RPL17
	R-HSA-9010553	Regulation of expression of SLITs and ROBOs	6.00803e-08	6.00803e-08	1	RPS17,RPS19,RPL21,LDB1,RPL26,RPL17
	R-HSA-192823	Viral mRNA Translation	6.71074e-08	6.71074e-08	1	RPS17,RPS19,RPL21,RPL26,RPL17
	R-HSA-9633012	Response of EIF2AK4 (GCN2) to amino acid deficiency	7.10936e-08	7.10936e-08	1	RPS17,RPS19,RPL21,RPL26,RPL17
	R-HSA-72766	Translation	1.25535e-07	1.25535e-07	1	RPS17,RPS19,RPL21,RPL26,CHCHD1,RPL17,EIF3A
	R-HSA-1799339	SRP-dependent cotranslational protein targeting to membrane	1.29407e-07	1.29407e-07	1	RPS17,RPS19,RPL21,RPL26,RPL17
	R-HSA-927802	Nonsense-Mediated Decay (NMD)	1.58544e-07	1.58544e-07	1	RPS17,RPS19,RPL21,RPL26,RPL17
	R-HSA-975957	Nonsense Mediated Decay (NMD) enhanced by the Exon Junction Complex (EJC)	1.58544e-07	1.58544e-07	1	RPS17,RPS19,RPL21,RPL26,RPL17
	R-HSA-2408522	Selenoamino acid metabolism	1.66615e-07	1.66615e-07	1	RPS17,RPS19,RPL21,RPL26,RPL17
	R-HSA-376176	Signaling by ROBO receptors	2.96348e-07	2.96348e-07	1	RPS17,RPS19,RPL21,LDB1,RPL26,RPL17
	R-HSA-168273	Influenza Viral RNA Transcription and Replication	7.25462e-07	7.25462e-07	1	RPS17,RPS19,RPL21,RPL26,RPL17
	R-HSA-9711097	Cellular response to starvation	8.74742e-07	8.74742e-07	1	RPS17,RPS19,RPL21,RPL26,RPL17
	R-HSA-168255	Influenza Infection	1.48059e-06	1.48059e-06	1	RPS17,RPS19,RPL21,RPL26,RPL17
	R-HSA-8953854	Metabolism of RNA	9.07319e-05	9.07319e-05	1	RPS17,RPS19,RPL21,PDCD11,RPL26,RPL17,EXOSC1
	R-HSA-71291	Metabolism of amino acids and derivatives	0.000120899	0.000120899	1	RPS17,RPS19,RPL21,RPL26,RPL17
	R-HSA-422475	Axon guidance	0.000133117	0.000133117	1	RPS17,RPS19,RPL21,LDB1,RPL26,RPL17
	R-HSA-2262752	Cellular responses to stress	0.000143818	0.000143818	1	RPS17,RPS19,RPL21,RPL26,AJUBA,RPL17,EXOSC1
	R-HSA-8953897	Cellular responses to stimuli	0.000163033	0.000163033	1	RPS17,RPS19,RPL21,RPL26,AJUBA,RPL17,EXOSC1
	R-HSA-9675108	Nervous system development	0.000176551	0.000176551	1	RPS17,RPS19,RPL21,LDB1,RPL26,RPL17
	R-HSA-72695	Formation of the ternary complex, and subsequently, the 43S complex	0.000192669	0.000192669	1	RPS17,RPS19,EIF3A
	R-HSA-72649	Translation initiation complex formation	0.000278636	0.000278636	1	RPS17,RPS19,EIF3A
	R-HSA-72702	Ribosomal scanning and start codon recognition	0.000278636	0.000278636	1	RPS17,RPS19,EIF3A
	R-HSA-72662	Activation of the mRNA upon binding of the cap-binding complex and eIFs, and subsequent binding to 43S	0.00029263	0.00029263	1	RPS17,RPS19,EIF3A
	R-HSA-1266738	Developmental Biology	0.00200613	0.00200613	1	RPS17,RPS19,RPL21,LDB1,RPL26,AJUBA,RPL17
	R-HSA-9735869	SARS-CoV-1 modulates host translation machinery	0.00338668	0.00338668	1	RPS17,RPS19
	R-HSA-392499	Metabolism of proteins	0.0050499	0.0050499	1	GGA2,RPS17,RPS19,RPL21,FBXL19,RPL26,CHCHD1,RPL17,EIF3A
	R-HSA-9754678	SARS-CoV-2 modulates host translation machinery	0.00584487	0.00584487	1	RPS17,RPS19
	R-HSA-3249367	STAT6-mediated induction of chemokines	0.00644826	0.00644826	1	STAT6
	R-HSA-193670	p75NTR negatively regulates cell cycle via SC1	0.0128566	0.0128566	1	PRDM4
	R-HSA-9824446	Viral Infection Pathways	0.0158356	0.0158356	1	RPS17,RPS19,RPL21,RPL26,RPL17
	R-HSA-9692914	SARS-CoV-1-host interactions	0.0229713	0.0229713	1	RPS17,RPS19
	R-HSA-429958	mRNA decay by 3' to 5' exoribonuclease	0.0339324	0.0339324	1	EXOSC1
	R-HSA-1834941	STING mediated induction of host immune responses	0.0339324	0.0339324	1	STAT6
	R-HSA-450513	Tristetraprolin (TTP, ZFP36) binds and destabilizes mRNA	0.036016	0.036016	1	EXOSC1
	R-HSA-450604	KSRP (KHSRP) binds and destabilizes mRNA	0.036016	0.036016	1	EXOSC1
	R-HSA-450385	Butyrate Response Factor 1 (BRF1) binds and destabilizes mRNA	0.036016	0.036016	1	EXOSC1
	R-HSA-159418	Recycling of bile acids and salts	0.0380954	0.0380954	1	STARD5
	R-HSA-9678108	SARS-CoV-1 Infection	0.0432406	0.0432406	1	RPS17,RPS19
Gain of E3-Weak repressed polycomb	R-HSA-428359	Insulin-like Growth Factor-2 mRNA Binding Proteins (IGF2BPs/IMPs/VICKZs) bind RNA	0.000840442	0.000840442	1	IGF2
	R-HSA-6804116	TP53 Regulates Transcription of Genes Involved in G1 Cell Cycle Arrest	0.00196076	0.00196076	1	ARID3A
	R-HSA-983231	Factors involved in megakaryocyte development and platelet production	0.00358134	0.00358134	1	HDAC2,HBE1,GATA5
	R-HSA-156902	Peptide chain elongation	0.00386522	0.00386522	1	RPL13,RPS23
	R-HSA-975956	Nonsense Mediated Decay (NMD) independent of the Exon Junction Complex (EJC)	0.00432428	0.00432428	1	RPL13,RPS23
	R-HSA-156842	Eukaryotic Translation Elongation	0.004444	0.004444	1	RPL13,RPS23
	R-HSA-72689	Formation of a pool of free 40S subunits	0.00494292	0.00494292	1	RPL13,RPS23
	R-HSA-72764	Eukaryotic Translation Termination	0.00494292	0.00494292	1	RPL13,RPS23
	R-HSA-2408557	Selenocysteine synthesis	0.00575259	0.00575259	1	RPL13,RPS23
	R-HSA-192823	Viral mRNA Translation	0.0060391	0.0060391	1	RPL13,RPS23
	R-HSA-9633012	Response of EIF2AK4 (GCN2) to amino acid deficiency	0.00618551	0.00618551	1	RPL13,RPS23
	R-HSA-1799339	SRP-dependent cotranslational protein targeting to membrane	0.00679237	0.00679237	1	RPL13,RPS23
	R-HSA-72706	GTP hydrolysis and joining of the 60S ribosomal subunit	0.00694943	0.00694943	1	RPL13,RPS23
	R-HSA-156827	L13a-mediated translational silencing of Ceruloplasmin expression	0.00694943	0.00694943	1	RPL13,RPS23
	R-HSA-6804758	Regulation of TP53 Activity through Acetylation	0.00717068	0.00717068	1	HDAC2,CHD3
	R-HSA-927802	Nonsense-Mediated Decay (NMD)	0.00759927	0.00759927	1	RPL13,RPS23
	R-HSA-975957	Nonsense Mediated Decay (NMD) enhanced by the Exon Junction Complex (EJC)	0.00759927	0.00759927	1	RPL13,RPS23
	R-HSA-381426	Regulation of Insulin-like Growth Factor (IGF) transport and uptake by Insulin-like Growth Factor Binding Proteins (IGFBPs)	0.00810951	0.00810951	1	IGF2,GPC3,AFP
	R-HSA-72613	Eukaryotic Translation Initiation	0.00863956	0.00863956	1	RPL13,RPS23
	R-HSA-72737	Cap-dependent Translation Initiation	0.00863956	0.00863956	1	RPL13,RPS23
	R-HSA-427389	ERCC6 (CSB) and EHMT2 (G9a) positively regulate rRNA expression	0.0102451	0.0102451	1	HDAC2,CHD3
	R-HSA-73762	RNA Polymerase I Transcription Initiation	0.0115239	0.0115239	1	HDAC2,CHD3
	R-HSA-3858516	Glycogen storage disease type 0 (liver GYS2)	0.0128363	0.0128363	1	GYG2
	R-HSA-3878781	Glycogen storage disease type IV (GBE1)	0.0128363	0.0128363	1	GYG2
	R-HSA-9675108	Nervous system development	0.0145444	0.0145444	1	HDAC2,TRPC4,RPL13,PDLIM7,RPS23
	R-HSA-5579013	Defective CYP7B1 causes SPG5A and CBAS3	0.0160201	0.0160201	1	CYP7B1
	R-HSA-9679191	Potential therapeutics for SARS	0.0171264	0.0171264	1	HDAC2,IL1R1,CHD3
	R-HSA-4551638	SUMOylation of chromatin organization proteins	0.0172905	0.0172905	1	HDAC2,CHD3
	R-HSA-3214815	HDACs deacetylate histones	0.0178165	0.0178165	1	HDAC2,CHD3
	R-HSA-168273	Influenza Viral RNA Transcription and Replication	0.0184939	0.0184939	1	RPL13,RPS23
	R-HSA-6791312	TP53 Regulates Transcription of Cell Cycle Genes	0.0188885	0.0188885	1	ARID3A
	R-HSA-193670	p75NTR negatively regulates cell cycle via SC1	0.0191938	0.0191938	1	HDAC2
	R-HSA-9007892	Interleukin-38 signaling	0.0191938	0.0191938	1	IL1R1
	R-HSA-9711097	Cellular response to starvation	0.0193429	0.0193429	1	RPL13,RPS23
	R-HSA-2408522	Selenoamino acid metabolism	0.0205083	0.0205083	1	RPL13,RPS23
	R-HSA-9010553	Regulation of expression of SLITs and ROBOs	0.0214072	0.0214072	1	RPL13,RPS23
	R-HSA-8943724	Regulation of PTEN gene transcription	0.0216844	0.0216844	1	HDAC2,CHD3
	R-HSA-9014826	Interleukin-36 pathway	0.0223574	0.0223574	1	IL1R1
	R-HSA-6791226	Major pathway of rRNA processing in the nucleolus and cytosol	0.0232696	0.0232696	1	RPL13,RPS23
	R-HSA-168255	Influenza Infection	0.0262241	0.0262241	1	RPL13,RPS23
	R-HSA-5250913	Positive epigenetic regulation of rRNA expression	0.0271184	0.0271184	1	HDAC2,CHD3
	R-HSA-9013425	RHOT1 GTPase cycle	0.0286548	0.0286548	1	MYO19
	R-HSA-8868773	rRNA processing in the nucleus and cytosol	0.0293716	0.0293716	1	RPL13,RPS23
	R-HSA-73854	RNA Polymerase I Promoter Clearance	0.0303503	0.0303503	1	HDAC2,CHD3
	R-HSA-73864	RNA Polymerase I Transcription	0.031684	0.031684	1	HDAC2,CHD3
	R-HSA-6783783	Interleukin-10 signaling	0.031684	0.031684	1	IL1R1
	R-HSA-9013419	RHOT2 GTPase cycle	0.0349125	0.0349125		MYO19
	R-HSA-9679506	SARS-CoV Infections	0.0367714	0.0367714		HDAC2,IL1R1,GPC3,CHD3,RPS23
	R-HSA-9715370	Miro GTPase Cycle	0.0380265	0.0380265		MYO19
	R-HSA-422475	Axon guidance	0.0398923	0.0398923		TRPC4,RPL13,PDLIM7,RPS23
	R-HSA-376176	Signaling by ROBO receptors	0.0403879	0.0403879		RPL13,RPS23
	R-HSA-68952	DNA replication initiation	0.0411307	0.0411307		POLE
	R-HSA-72312	rRNA processing	0.0456678	0.0456678		RPL13,RPS23
	R-HSA-8957275	Post-translational protein phosphorylation	0.0485852	0.0485852		GPC3,AFP
	R-HSA-193704	p75 NTR receptor-mediated signalling	0.0493811	0.0493811		HDAC2,ARHGEF17
Gain of E6-Poised gene body	R-HSA-350864	Regulation of thyroid hormone activity	0.000475162	0.000475162	1	DIO3
	R-HSA-8939256	RUNX1 regulates transcription of genes involved in WNT signaling	0.000475162	0.000475162	1	RSPO3
	R-HSA-428359	Insulin-like Growth Factor-2 mRNA Binding Proteins (IGF2BPs/IMPs/VICKZs) bind RNA	0.000982564	0.000982564	1	IGF2
	R-HSA-6804116	TP53 Regulates Transcription of Genes Involved in G1 Cell Cycle Arrest	0.00228954	0.00228954	1	ARID3A
	R-HSA-209968	Thyroxine biosynthesis	0.00471819	0.00471819	1	DIO3
	R-HSA-3858516	Glycogen storage disease type 0 (liver GYS2)	0.0138768	0.0138768	1	GYG2
	R-HSA-3878781	Glycogen storage disease type IV (GBE1)	0.0138768	0.0138768	1	GYG2
	R-HSA-209776	Metabolism of amine-derived hormones	0.0176971	0.0176971	1	DIO3
	R-HSA-9007892	Interleukin-38 signaling	0.0207442	0.0207442	1	IL1R1
	R-HSA-2173793	Transcriptional activity of SMAD2/SMAD3:SMAD4 heterotrimer	0.0212643	0.0212643	1	CCNT2,UBE2D1
	R-HSA-6791312	TP53 Regulates Transcription of Cell Cycle Genes	0.0218856	0.0218856	1	ARID3A
	R-HSA-9014826	Interleukin-36 pathway	0.0241603	0.0241603	1	IL1R1
	R-HSA-1234176	Oxygen-dependent proline hydroxylation of Hypoxia-inducible Factor Alpha	0.0264421	0.0264421	1	UBE2D1,AJUBA
	R-HSA-9013425	RHOT1 GTPase cycle	0.0309574	0.0309574	1	MYO19
	R-HSA-1234174	Cellular response to hypoxia	0.0365813	0.0365813	1	UBE2D1,AJUBA
	R-HSA-6783783	Interleukin-10 signaling	0.0365813	0.0365813	1	IL1R1
	R-HSA-9013419	RHOT2 GTPase cycle	0.0377081	0.0377081	1	MYO19
	R-HSA-9715370	Miro GTPase Cycle	0.0410661	0.0410661	1	MYO19
	R-HSA-72689	Formation of a pool of free 40S subunits	9.44811e-08	9.44811e-08	1	RPL3;RPS19;EIF3F;RPL37;RPL6;RPL7
	R-HSA-72706	GTP hydrolysis and joining of the 60S ribosomal subunit	2.16928e-07	2.16928e-07	1	RPL3;RPS19;EIF3F;RPL37;RPL6;RPL7
	R-HSA-156827	L13a-mediated translational silencing of Ceruloplasmin expression	2.16928e-07	2.16928e-07	1	RPL3;RPS19;EIF3F;RPL37;RPL6;RPL7
	R-HSA-72613	Eukaryotic Translation Initiation	3.69921e-07	3.69921e-07	1	RPL3;RPS19;EIF3F;RPL37;RPL6;RPL7
	R-HSA-72737	Cap-dependent Translation Initiation	3.69921e-07	3.69921e-07	1	RPL3;RPS19;EIF3F;RPL37;RPL6;RPL7
	R-HSA-156902	Peptide chain elongation	1.21135e-06	1.21135e-06	1	RPL3;RPS19;RPL37;RPL6;RPL7
	R-HSA-975956	Nonsense Mediated Decay (NMD) independent of the Exon Junction Complex (EJC)	1.52741e-06	1.52741e-06	1	RPL3;RPS19;RPL37;RPL6;RPL7
	R-HSA-156842	Eukaryotic Translation Elongation	1.61612e-06	1.61612e-06	1	RPL3;RPS19;RPL37;RPL6;RPL7
	R-HSA-72764	Eukaryotic Translation Termination	2.01417e-06	2.01417e-06	1	RPL3;RPS19;RPL37;RPL6;RPL7
	R-HSA-2408557	Selenocysteine synthesis	2.75836e-06	2.75836e-06	1	RPL3;RPS19;RPL37;RPL6;RPL7
	R-HSA-192823	Viral mRNA Translation	3.05116e-06	3.05116e-06	1	RPL3;RPS19;RPL37;RPL6;RPL7
	R-HSA-9633012	Response of EIF2AK4 (GCN2) to amino acid deficiency	3.20679e-06	3.20679e-06	1	RPL3;RPS19;RPL37;RPL6;RPL7
	R-HSA-9010553	Regulation of expression of SLITs and ROBOs	3.51938e-06	3.51938e-06	1	RPL3;RPS19;LDB1;RPL37;RPL6;RPL7
	R-HSA-1799339	SRP-dependent cotranslational protein targeting to membrane	3.8954e-06	3.8954e-06	1	RPL3;RPS19;RPL37;RPL6;RPL7
	R-HSA-927802	Nonsense-Mediated Decay (NMD)	4.9208e-06	4.9208e-06	1	RPL3;RPS19;RPL37;RPL6;RPL7
	R-HSA-975957	Nonsense Mediated Decay (NMD) enhanced by the Exon Junction Complex (EJC)	4.9208e-06	4.9208e-06	1	RPL3;RPS19;RPL37;RPL6;RPL7
	R-HSA-376176	Signaling by ROBO receptors	1.76484e-05	1.76484e-05	1	RPL3;RPS19;LDB1;RPL37;RPL6;RPL7
	R-HSA-168273	Influenza Viral RNA Transcription and Replication	3.18629e-05	3.18629e-05	1	RPL3;RPS19;RPL37;RPL6;RPL7
	R-HSA-9711097	Cellular response to starvation	3.5045e-05	3.5045e-05	1	RPL3;RPS19;RPL37;RPL6;RPL7
	R-HSA-2408522	Selenoamino acid metabolism	3.96802e-05	3.96802e-05	1	RPL3;RPS19;RPL37;RPL6;RPL7
	R-HSA-6791226	Major pathway of rRNA processing in the nucleolus and cytosol	5.19199e-05	5.19199e-05	1	RPL3;RPS19;RPL37;RPL6;RPL7
	R-HSA-168255	Influenza Infection	6.70162e-05	6.70162e-05	1	RPL3;RPS19;RPL37;RPL6;RPL7
	R-HSA-8868773	rRNA processing in the nucleus and cytosol	8.54351e-05	8.54351e-05	1	RPL3;RPS19;RPL37;RPL6;RPL7
	R-HSA-72766	Translation	0.000173934	0.000173934	1	RPL3;RPS19;EIF3F;RPL37;RPL6;RPL7
	R-HSA-72312	rRNA processing	0.000221766	0.000221766	1	RPL3;RPS19;RPL37;RPL6;RPL7
	R-HSA-422475	Axon guidance	0.00091642	0.00091642	1	RPL3;RPS19;LDB1;RPL37;PDLIM7;RPL6;RPL7
	R-HSA-9675108	Nervous system development	0.00134235	0.00134235	1	RPL3;RPS19;LDB1;RPL37;PDLIM7;RPL6;RPL7
	R-HSA-71291	Metabolism of amino acids and derivatives	0.00210288	0.00210288	1	RPL3;RPS19;DIO3;RPL37;RPL6;RPL7
	R-HSA-8953854	Metabolism of RNA	0.0021693	0.0021693	1	RPL3;RPS19;IGF2;RPL37;RPL6;THG1L;RPL7
	R-HSA-2262752	Cellular responses to stress	0.00769935	0.00769935	1	RPL3;RPS19;GPX8;UBE2D1;RPL37;AJUBA;RPL6;RPL7
	R-HSA-8953897	Cellular responses to stimuli	0.00860562	0.00860562	1	RPL3;RPS19;GPX8;UBE2D1;RPL37;AJUBA;RPL6;RPL7
	R-HSA-9824446	Viral Infection Pathways	0.0114249	0.0114249	1	RPL3;CCNT2;RPS19;IL1R1;RPL37;CHD3;RPL6;RPL7
	R-HSA-72695	Formation of the ternary complex, and subsequently, the 43S complex	0.0154766	0.0154766	1	RPS19;EIF3F
	R-HSA-72649	Translation initiation complex formation	0.0200443	0.0200443	1	RPS19;EIF3F
	R-HSA-72702	Ribosomal scanning and start codon recognition	0.0212643	0.0212643	1	RPS19;EIF3F
	R-HSA-72662	Activation of the mRNA upon binding of the cap-binding complex and eIFs, and subsequent binding to 43S	0.0225145	0.0225145	1	RPS19;EIF3F
	R-HSA-1266738	Developmental Biology	0.0369321	0.0369321	1	RPL3;RPS19;LDB1;RPL37;AJUBA;PDLIM7;RPL6;RPL7
Gain of E8-Repressed polycomb	R-HSA-350864	Regulation of thyroid hormone activity	0.000475162	0.000475162	1	DIO3
	R-HSA-428359	Insulin-like Growth Factor-2 mRNA Binding Proteins (IGF2BPs/IMPs/VICKZs) bind RNA	0.000982564	0.000982564	1	IGF2
	R-HSA-6804116	TP53 Regulates Transcription of Genes Involved in G1 Cell Cycle Arrest	0.00228954	0.00228954	1	ARID3A
	R-HSA-209968	Thyroxine biosynthesis	0.00471819	0.00471819	1	DIO3
	R-HSA-381426	Regulation of Insulin-like Growth Factor (IGF) transport and uptake by Insulin-like Growth Factor Binding Proteins (IGFBPs)	0.01006	0.01006	1	PENK,IGF2,AFP
	R-HSA-5579013	Defective CYP7B1 causes SPG5A and CBAS3	0.0173164	0.0173164	1	CYP7B1
	R-HSA-5579000	Defective CYP1B1 causes Glaucoma	0.0173164	0.0173164	1	CYP1B1
	R-HSA-209776	Metabolism of amine-derived hormones	0.0176971	0.0176971	1	DIO3
	R-HSA-6791312	TP53 Regulates Transcription of Cell Cycle Genes	0.0218856	0.0218856	1	ARID3A
	R-HSA-211976	Endogenous sterols	0.0264421	0.0264421	1	CYP1B1,CYP7B1
	R-HSA-163767	PP2A-mediated dephosphorylation of key metabolic factors	0.0309574	0.0309574	1	PPP2R1B
	R-HSA-72731	Recycling of eIF2:GDP	0.0343386	0.0343386	1	EIF2S3
	R-HSA-9632974	NR1H2 & NR1H3 regulate gene expression linked to gluconeogenesis	0.0343386	0.0343386	1	NRIP1
	R-HSA-5579029	Metabolic disorders of biological oxidation enzymes	0.0373549	0.0373549	1	CYP1B1,CYP7B1
	R-HSA-2465910	MASTL Facilitates Mitotic Progression	0.0410661	0.0410661	1	PPP2R1B
	R-HSA-5467340	AXIN missense mutants destabilize the destruction complex	0.0477477	0.0477477	1	PPP2R1B
	R-HSA-5467337	APC truncation mutants have impaired AXIN binding	0.0477477	0.0477477	1	PPP2R1B
	R-HSA-5467348	Truncations of AMER1 destabilize the destruction complex	0.0477477	0.0477477	1	PPP2R1B
	R-HSA-4839744	Signaling by APC mutants	0.0477477	0.0477477	1	PPP2R1B
	R-HSA-9633012	Response of EIF2AK4 (GCN2) to amino acid deficiency	7.12432e-09	7.12432e-09	1	RPL4,EIF2S3,RPL13,RPL26,RPL8
	R-HSA-72706	GTP hydrolysis and joining of the 60S ribosomal subunit	9.88255e-09	9.88255e-09	1	RPL4,EIF2S3,RPL13,RPL26,RPL8
	R-HSA-156827	L13a-mediated translational silencing of Ceruloplasmin expression	9.88255e-09	9.88255e-09	1	RPL4,EIF2S3,RPL13,RPL26,RPL8
	R-HSA-72613	Eukaryotic Translation Initiation	1.82592e-08	1.82592e-08	1	RPL4,EIF2S3,RPL13,RPL26,RPL8
	R-HSA-72737	Cap-dependent Translation Initiation	1.82592e-08	1.82592e-08	1	RPL4,EIF2S3,RPL13,RPL26,RPL8
	R-HSA-156902	Peptide chain elongation	5.19985e-08	5.19985e-08	1	RPL4,RPL13,RPL26,RPL8
	R-HSA-975956	Nonsense Mediated Decay (NMD) independent of the Exon Junction Complex (EJC)	6.82689e-08	6.82689e-08	1	RPL4,RPL13,RPL26,RPL8
	R-HSA-156842	Eukaryotic Translation Elongation	7.29492e-08	7.29492e-08	1	RPL4,RPL13,RPL26,RPL8
	R-HSA-72764	Eukaryotic Translation Termination	9.44811e-08	9.44811e-08	1	RPL4,RPL13,RPL26,RPL8
	R-HSA-72689	Formation of a pool of free 40S subunits	9.44811e-08	9.44811e-08	1	RPL4,RPL13,RPL26,RPL8
	R-HSA-2408557	Selenocysteine synthesis	1.36712e-07	1.36712e-07	1	RPL4,RPL13,RPL26,RPL8
	R-HSA-192823	Viral mRNA Translation	1.53924e-07	1.53924e-07	1	RPL4,RPL13,RPL26,RPL8
	R-HSA-9711097	Cellular response to starvation	1.8246e-07	1.8246e-07	1	RPL4,EIF2S3,RPL13,RPL26,RPL8
	R-HSA-1799339	SRP-dependent cotranslational protein targeting to membrane	2.05131e-07	2.05131e-07	1	RPL4,RPL13,RPL26,RPL8
	R-HSA-927802	Nonsense-Mediated Decay (NMD)	2.70012e-07	2.70012e-07	1	RPL4,RPL13,RPL26,RPL8
	R-HSA-975957	Nonsense Mediated Decay (NMD) enhanced by the Exon Junction Complex (EJC)	2.70012e-07	2.70012e-07	1	RPL4,RPL13,RPL26,RPL8
	R-HSA-168273	Influenza Viral RNA Transcription and Replication	2.43883e-06	2.43883e-06	1	RPL4,RPL13,RPL26,RPL8
	R-HSA-2408522	Selenoamino acid metabolism	3.15996e-06	3.15996e-06	1	RPL4,RPL13,RPL26,RPL8
	R-HSA-9010553	Regulation of expression of SLITs and ROBOs	3.51938e-06	3.51938e-06	1	RPL4,RPL13,RPL26,RPL8
	R-HSA-6791226	Major pathway of rRNA processing in the nucleolus and cytosol	4.34121e-06	4.34121e-06	1	RPL4,RPL13,RPL26,RPL8
	R-HSA-168255	Influenza Infection	5.87e-06	5.87e-06	1	RPL4,RPL13,RPL26,RPL8
	R-HSA-8868773	rRNA processing in the nucleus and cytosol	7.82306e-06	7.82306e-06	1	RPL4,RPL13,RPL26,RPL8
	R-HSA-376176	Signaling by ROBO receptors	1.76484e-05	1.76484e-05	1	RPL4,RPL13,RPL26,RPL8
	R-HSA-72766	Translation	2.24335e-05	2.24335e-05	1	RPL4,EIF2S3,RPL13,RPL26,RPL8
	R-HSA-72312	rRNA processing	2.42237e-05	2.42237e-05	1	RPL4,RPL13,RPL26,RPL8
	R-HSA-422475	Axon guidance	3.0845e-05	3.0845e-05	1	RPL4,COL3A1,TRPC4,RPL13,RPL26,RPL8,PDLIM7
	R-HSA-9675108	Nervous system development	5.09783e-05	5.09783e-05	1	RPL4,COL3A1,TRPC4,RPL13,RPL26,RPL8,PDLIM7
	R-HSA-71291	Metabolism of amino acids and derivatives	0.000468114	0.000468114	1	RPL4,RPL13,DIO3,RPL26,RPL8
	R-HSA-8953854	Metabolism of RNA	0.0021693	0.0021693	1	RPL4,IGF2,RPL13,RPL26,RPL8
	R-HSA-2262752	Cellular responses to stress	0.00230526	0.00230526	1	RPL4,EIF2S3,NRIP1,RPL13,UBE2D1,RPL26,RPL8
	R-HSA-8953897	Cellular responses to stimuli	0.00262328	0.00262328	1	RPL4,EIF2S3,NRIP1,RPL13,UBE2D1,RPL26,RPL8
	R-HSA-392499	Metabolism of proteins	0.00284702	0.00284702	1	RPL4,IGF2,UBE2D1,CHD3,AFP,RPL8,TTLL4,EIF2S3,NRIP1,PENK,RPL13,RPL26,LARGE2
	R-HSA-1266738	Developmental Biology	0.00508601	0.00508601	1	RPL4,COL3A1,JUP,TRPC4,RPL13,RPL26,RPL8,PDLIM7
	R-HSA-9824446	Viral Infection Pathways	0.031864	0.031864	1	RPL4,RPL13,RPL26,CHD3,RPL8
	R-HSA-1643685	Disease	0.0485025	0.0485025	1	RPL4,PPP2R1B,RPL13,UBE2D1,CYP1B1,RPL26,CHD3,CYP7B1,RPL8,WASF1,STRA6
