# Supplementary material for: Mapping chromatin remodelling in glioblastoma identifies epigenetic regulation of key molecular pathways and novel druggable targets
Source: BMC Biol. 2025 Feb 7;23:26. doi: 10.1186/s12915-025-02127-9 (PMC11804007; doi:10.1186/s12915-025-02127-9)
Supplement: Supplementary file 5 — Additional file 5: Table S4 Detailed information of data used for the generation of the cytoscapes Fig. 3. [file 12915_2025_2127_MOESM5_ESM.xlsx]

## Sheet: Table S3
List ID	GO.ID	Description	p.Val	FDR	Phenotype	Genes
NSC-E3>GIC-E2	R-HSA-400253	Circadian Clock	1.25708e-05	1.25708e-05	1	CPT1A,SERPINE1,NPAS2
	R-HSA-73980	RNA Polymerase III Transcription Termination	0.000200097	0.000200097	1	NFIX,CRCP,NFIC
	R-HSA-1368108	BMAL1:CLOCK,NPAS2 activates circadian gene expression	0.00122064	0.00122064	1	SERPINE1,NPAS2
	R-HSA-749476	RNA Polymerase III Abortive And Retractive Initiation	0.00122064	0.00122064	1	NFIX,CRCP,NFIC
	R-HSA-74158	RNA Polymerase III Transcription	0.00122064	0.00122064	1	NFIX,CRCP,NFIC
	R-HSA-4641265	Repression of WNT target genes	0.00278038	0.00278038	1	TLE2,TLE5
	R-HSA-2173793	Transcriptional activity of SMAD2/SMAD3:SMAD4 heterotrimer	0.00374523	0.00374523	1	SMOX,SERPINE1
	R-HSA-9700649	Drug resistance of ALK mutants	0.00479978	0.00479978	1	ALK
	R-HSA-9717329	lorlatinib-resistant ALK mutants	0.00479978	0.00479978	1	ALK
	R-HSA-9717264	ASP-3026-resistant ALK mutants	0.00479978	0.00479978	1	ALK
	R-HSA-9717326	crizotinib-resistant ALK mutants	0.00479978	0.00479978	1	ALK
	R-HSA-9717319	brigatinib-resistant ALK mutants	0.00479978	0.00479978	1	ALK
	R-HSA-9717301	NVP-TAE684-resistant ALK mutants	0.00479978	0.00479978	1	ALK
	R-HSA-9717316	alectinib-resistant ALK mutants	0.00479978	0.00479978	1	ALK
	R-HSA-9717323	ceritinib-resistant ALK mutants	0.00479978	0.00479978	1	ALK
	R-HSA-1368082	RORA activates gene expression	0.00711805	0.00711805	1	CPT1A
	R-HSA-1912408	Pre-NOTCH Transcription and Translation	0.00897086	0.00897086	1	NOTCH4
	R-HSA-1989781	PPARA activates gene expression	0.0102503	0.0102503	1	CPT1A,NPAS2
	R-HSA-400206	Regulation of lipid metabolism by PPARalpha	0.0106507	0.0106507	1	CPT1A,NPAS2
	R-HSA-2173795	Downregulation of SMAD2/3:SMAD4 transcriptional activity	0.0146522	0.0146522	1	SMOX,SERPINE1
	R-HSA-170834	Signaling by TGF-beta Receptor Complex	0.0151187	0.0151187	1	SMOX,SERPINE1
	R-HSA-1912422	Pre-NOTCH Expression and Processing	0.017449	0.017449	1	NOTCH4
	R-HSA-201556	Signaling by ALK	0.0184754	0.0184754	1	ALK
	R-HSA-2173796	SMAD2/SMAD3:SMAD4 heterotrimer regulates transcription	0.0192854	0.0192854	1	SERPINE1
	R-HSA-1251985	Nuclear signaling by ERBB4	0.0218031	0.0218031	1	GFAP
	R-HSA-9006936	Signaling by TGFB family members	0.0281462	0.0281462	1	SMOX,SERPINE1
	R-HSA-5083630	Defective LFNG causes SCDO3	0.0284599	0.0284599	1	NOTCH4
	R-HSA-1300645	Acrosome Reaction and Sperm:Oocyte Membrane Binding	0.0284599	0.0284599	1	CD9
	R-HSA-157118	Signaling by NOTCH	0.0360725	0.0360725	1	TLE2,NOTCH4
	R-HSA-9700206	Signaling by ALK in cancer	0.0405675	0.0405675	1	ALK,RNF213
	R-HSA-9725370	Signaling by ALK fusions and activated point mutants	0.0405675	0.0405675	1	ALK,RNF213
	R-HSA-2980767	Activation of NIMA Kinases NEK9, NEK6, NEK7	0.0423888	0.0423888	1	NEK6
	R-HSA-9707616	Heme signaling	0.0450814	0.0450814	1	NPAS2
	R-HSA-162582	Signal Transduction	0.0455859	0.0455859	1	ALK,CPT1A,TLE2,SMOX,NOTCH4,USP2,SERPINE1,ETV4,GFAP,TLE5,CXCL16,GNA12,SPRY1,RGS12,MGLL,RGS6
	R-HSA-1912399	Pre-NOTCH Processing in the Endoplasmic Reticulum	0.0469879	0.0469879	1	NOTCH4
	R-HSA-5336415	Uptake and function of diphtheria toxin	0.0469879	0.0469879	1	CD9
NSC-E3>GIC-E5	R-HSA-1368108	BMAL1:CLOCK,NPAS2 activates circadian gene expression	0.000690257	0.000690257	1	BHLHE41,NPAS2
	R-HSA-400253	Circadian Clock	0.000821169	0.000821169	1	BHLHE41,NPAS2
	R-HSA-5218900	CASP8 activity is inhibited	0.00107382	0.00107382	1	CFLAR
	R-HSA-140534	Caspase activation via Death Receptors in the presence of ligand	0.00292291	0.00292291	1	CFLAR
	R-HSA-73980	RNA Polymerase III Transcription Termination	0.00383628	0.00383628	1	NFIX,NFIC
	R-HSA-70221	Glycogen breakdown (glycogenolysis)	0.00450957	0.00450957	1	PYGB
	R-HSA-5357769	Caspase activation via extrinsic apoptotic signalling pathway	0.00725886	0.00725886	1	CFLAR
	R-HSA-5675482	Regulation of necroptotic cell death	0.0105932	0.0105932	1	CFLAR
	R-HSA-8982491	Glycogen metabolism	0.0116486	0.0116486	1	PYGB
	R-HSA-749476	RNA Polymerase III Abortive And Retractive Initiation	0.0127484	0.0127484	1	NFIX,NFIC
	R-HSA-74158	RNA Polymerase III Transcription	0.0127484	0.0127484	1	NFIX,NFIC
	R-HSA-5213460	RIPK1-mediated regulated necrosis	0.0138918	0.0138918	1	CFLAR
	R-HSA-1251985	Nuclear signaling by ERBB4	0.0150779	0.0150779	1	GFAP
	R-HSA-5357905	Regulation of TNFR1 signaling	0.0195566	0.0195566	1	USP2,CFLAR
	R-HSA-1300645	Acrosome Reaction and Sperm:Oocyte Membrane Binding	0.0234517	0.0234517	1	CD9
	R-HSA-75893	TNF signaling	0.0267904	0.0267904	1	USP2,CFLAR
	R-HSA-73887	Death Receptor Signaling	0.0308889	0.0308889	1	USP2,CFLAR
	R-HSA-8985586	SLIT2:ROBO1 increases RHOA activity	0.0311481	0.0311481	1	MYO9B
	R-HSA-75158	TRAIL signaling	0.0311481	0.0311481	1	CFLAR
	R-HSA-9707616	Heme signaling	0.0315717	0.0315717	1	NPAS2
	R-HSA-2980767	Activation of NIMA Kinases NEK9, NEK6, NEK7	0.0349739	0.0349739	1	NEK6
	R-HSA-5218859	Regulated Necrosis	0.0366626	0.0366626	1	CFLAR
	R-HSA-447041	CHL1 interactions	0.0387848	0.0387848	1	CHL1
	R-HSA-5336415	Uptake and function of diphtheria toxin	0.0387848	0.0387848	1	CD9
	R-HSA-1296052	Ca2+ activated K+ channels	0.0387848	0.0387848	1	KCNN4
	R-HSA-1236394	Signaling by ERBB4	0.0420465	0.0420465	1	GFAP
	R-HSA-3371378	Regulation by c-FLIP	0.0425809	0.0425809	1	CFLAR
	R-HSA-69416	Dimerization of procaspase-8	0.0425809	0.0425809	1	CFLAR
NSC-E8>GIC-E4	R-HSA-6804754	Regulation of TP53 Expression	4.35234e-05	4.35234e-05	1	PRDM1
	R-HSA-400253	Circadian Clock	0.000113176	0.000113176	1	CPT1A,NPAS2
	R-HSA-1989781	PPARA activates gene expression	0.000776224	0.000776224	1	CPT1A,NPAS2
	R-HSA-400206	Regulation of lipid metabolism by PPARalpha	0.000809594	0.000809594	1	CPT1A,NPAS2
	R-HSA-9701898	STAT3 nuclear events downstream of ALK signaling	0.000863136	0.000863136	1	PRDM1
	R-HSA-73980	RNA Polymerase III Transcription Termination	0.0013988	0.0013988	1	CRCP,NFIC
	R-HSA-1368082	RORA activates gene expression	0.00177953	0.00177953	1	CPT1A
	R-HSA-9022699	MECP2 regulates neuronal receptors and channels	0.00267167	0.00267167	1	GRIA2
	R-HSA-749476	RNA Polymerase III Abortive And Retractive Initiation	0.00474592	0.00474592	1	CRCP,NFIC
	R-HSA-74158	RNA Polymerase III Transcription	0.00474592	0.00474592	1	CRCP,NFIC
	R-HSA-201556	Signaling by ALK	0.00474592	0.00474592	1	PRDM1
	R-HSA-6806003	Regulation of TP53 Expression and Degradation	0.0054071	0.0054071	1	PRDM1
	R-HSA-5683329	Defective ABCD4 causes MAHCJ	0.011795	0.011795	1	LMBRD1
	R-HSA-9707616	Heme signaling	0.0120837	0.0120837	1	NPAS2
	R-HSA-9006934	Signaling by Receptor Tyrosine Kinases	0.0152208	0.0152208	1	DUSP4,RANBP9,SPRY1,PRDM1
	R-HSA-399710	Activation of AMPA receptors	0.0164751	0.0164751	1	GRIA2
	R-HSA-556833	Metabolism of lipids	0.0180826	0.0180826	1	ABCC3,B3GALNT1,CPT1A,SLC44A1,PLA2G6,NPAS2
	R-HSA-8986944	Transcriptional Regulation by MECP2	0.0235925	0.0235925	1	GRIA2
	R-HSA-9700645	ALK mutants bind TKIs	0.0280811	0.0280811	1	HIP1
	R-HSA-451308	Activation of Ca-permeable Kainate Receptor	0.0303863	0.0303863	1	GRIK5
	R-HSA-451306	Ionotropic activity of kainate receptors	0.0326861	0.0326861	1	GRIK5
	R-HSA-9758890	Transport of RCbl within the body	0.0326861	0.0326861	1	LMBRD1
	R-HSA-202670	ERKs are inactivated	0.0349807	0.0349807	1	DUSP4
	R-HSA-9758881	Uptake of dietary cobalamins into enterocytes	0.0349807	0.0349807	1	LMBRD1
	R-HSA-4641265	Repression of WNT target genes	0.0372699	0.0372699	1	TLE2
	R-HSA-8851805	MET activates RAS signaling	0.0372699	0.0372699	1	RANBP9
	R-HSA-1482798	Acyl chain remodeling of CL	0.0418326	0.0418326	1	PLA2G6
	R-HSA-73780	RNA Polymerase III Chain Elongation	0.0441061	0.0441061	1	CRCP
NSC-E2>GIC-E3	R-HSA-156842	Eukaryotic Translation Elongation	0.000103264	0.000103264	1	EEF1D,RPL26
	R-HSA-9010553	Regulation of expression of SLITs and ROBOs	0.000570708	0.000570708	1	LDB1,RPL26
	R-HSA-8941326	RUNX2 regulates bone development	0.000708286	0.000708286	1	SMAD6
	R-HSA-376176	Signaling by ROBO receptors	0.0011749	0.0011749	1	LDB1,RPL26
	R-HSA-422475	Axon guidance	0.00159402	0.00159402	1	COL2A1,LDB1,RPL26
	R-HSA-9675108	Nervous system development	0.0019855	0.0019855	1	COL2A1,LDB1,RPL26
	R-HSA-72766	Translation	0.00333302	0.00333302	1	EEF1D,RPL26
	R-HSA-156902	Peptide chain elongation	0.00350364	0.00350364	1	RPL26
	R-HSA-975956	Nonsense Mediated Decay (NMD) independent of the Exon Junction Complex (EJC)	0.0037906	0.0037906	1	RPL26
	R-HSA-72764	Eukaryotic Translation Termination	0.00416428	0.00416428	1	RPL26
	R-HSA-72689	Formation of a pool of free 40S subunits	0.00416428	0.00416428	1	RPL26
	R-HSA-2408557	Selenocysteine synthesis	0.00463445	0.00463445	1	RPL26
	R-HSA-1266738	Developmental Biology	0.00474807	0.00474807	1	COL2A1,LDB1,TCF7,RPL26
	R-HSA-192823	Viral mRNA Translation	0.00479642	0.00479642	1	RPL26
	R-HSA-9633012	Response of EIF2AK4 (GCN2) to amino acid deficiency	0.00487838	0.00487838	1	RPL26
	R-HSA-1799339	SRP-dependent cotranslational protein targeting to membrane	0.00521271	0.00521271	1	RPL26
	R-HSA-72706	GTP hydrolysis and joining of the 60S ribosomal subunit	0.00529791	0.00529791	1	RPL26
	R-HSA-156827	L13a-mediated translational silencing of Ceruloplasmin expression	0.00529791	0.00529791	1	RPL26
	R-HSA-927802	Nonsense-Mediated Decay (NMD)	0.00564515	0.00564515	1	RPL26
	R-HSA-975957	Nonsense Mediated Decay (NMD) enhanced by the Exon Junction Complex (EJC)	0.00564515	0.00564515	1	RPL26
	R-HSA-72613	Eukaryotic Translation Initiation	0.00618521	0.00618521	1	RPL26
	R-HSA-72737	Cap-dependent Translation Initiation	0.00618521	0.00618521	1	RPL26
	R-HSA-8878166	Transcriptional regulation by RUNX2	0.00783856	0.00783856	1	SMAD6
	R-HSA-4411364	Binding of TCF/LEF:CTNNB1 to target gene promoters	0.00914727	0.00914727	1	TCF7
	R-HSA-8951430	RUNX3 regulates WNT signaling	0.00914727	0.00914727	1	TCF7
	R-HSA-168273	Influenza Viral RNA Transcription and Replication	0.0107098	0.0107098	1	RPL26
	R-HSA-212436	Generic Transcription Pathway	0.0109637	0.0109637	1	LDB1,TCF7,SMAD6,AURKB
	R-HSA-9711097	Cellular response to starvation	0.0110671	0.0110671	1	RPL26
	R-HSA-2408522	Selenoamino acid metabolism	0.0115517	0.0115517	1	RPL26
	R-HSA-6791226	Major pathway of rRNA processing in the nucleolus and cytosol	0.0126759	0.0126759	1	RPL26
	R-HSA-168255	Influenza Infection	0.0138465	0.0138465	1	RPL26
	R-HSA-4641265	Repression of WNT target genes	0.0145983	0.0145983	1	TCF7
	R-HSA-8868773	rRNA processing in the nucleus and cytosol	0.0152008	0.0152008	1	RPL26
	R-HSA-9796292	Formation of axial mesoderm	0.0155041	0.0155041	1	TCF7
	R-HSA-73857	RNA Polymerase II Transcription	0.0156118	0.0156118	1	LDB1,TCF7,SMAD6,AURKB
	R-HSA-72312	rRNA processing	0.0208441	0.0208441	1	RPL26
	R-HSA-9754189	Germ layer formation at gastrulation	0.021823	0.021823	1	TCF7
	R-HSA-74160	Gene expression (Transcription)	0.0224629	0.0224629	1	LDB1,TCF7,SMAD6,AURKB
	R-HSA-201451	Signaling by BMP	0.0272092	0.0272092	1	SMAD6
	R-HSA-8874081	MET activates PTK2 signaling	0.0289985	0.0289985	1	COL2A1
	R-HSA-9022692	Regulation of MECP2 expression and activity	0.0352369	0.0352369	1	AURKB
	R-HSA-3769402	Deactivation of the beta-catenin transactivating complex	0.0396701	0.0396701	1	TCF7
	R-HSA-419037	NCAM1 interactions	0.0396701	0.0396701	1	COL2A1
	R-HSA-8948216	Collagen chain trimerization	0.0396701	0.0396701	1	COL2A1
	R-HSA-8875878	MET promotes cell motility	0.0405545	0.0405545	1	COL2A1
	R-HSA-392499	Metabolism of proteins	0.0414755	0.0414755	1	GGA2,EEF1D,RPL26,AURKB
	R-HSA-196757	Metabolism of folate and pterines	0.0423209	0.0423209	1	MTHFD2
	R-HSA-4615885	SUMOylation of DNA replication proteins	0.044965	0.044965	1	AURKB
	R-HSA-8854214	TBC/RABGAPs	0.0458448	0.0458448	1	GGA2
NSC-E5>GIC-E3	R-HSA-1839126	FGFR2 mutant receptor activation	1.83083e-09	1.83083e-09	1	FGFR2
	R-HSA-8851708	Signaling by FGFR2 IIIa TM	6.22148e-09	6.22148e-09	1	FGFR2
	R-HSA-5655253	Signaling by FGFR2 in disease	1.07123e-08	1.07123e-08	1	FGFR2
	R-HSA-1226099	Signaling by FGFR in disease	8.16872e-08	8.16872e-08	1	FGFR2
	R-HSA-5654221	Phospholipase C-mediated cascade; FGFR2	6.42349e-07	6.42349e-07	1	FGFR2
	R-HSA-190241	FGFR2 ligand binding and activation	7.50033e-07	7.50033e-07	1	FGFR2
	R-HSA-5654695	PI-3K cascade:FGFR2	1.50146e-06	1.50146e-06	1	FGFR2
	R-HSA-5654699	SHC-mediated cascade:FGFR2	1.92078e-06	1.92078e-06	1	FGFR2
	R-HSA-5654700	FRS-mediated FGFR2 signaling	2.16029e-06	2.16029e-06	1	FGFR2
	R-HSA-5654727	Negative regulation of FGFR2 signaling	4.50783e-06	4.50783e-06	1	FGFR2
	R-HSA-5654696	Downstream signaling of activated FGFR2	4.95457e-06	4.95457e-06	1	FGFR2
	R-HSA-109704	PI3K Cascade	1.74803e-05	1.74803e-05	1	FGFR2
	R-HSA-112399	IRS-mediated signalling	2.721e-05	2.721e-05	1	FGFR2
	R-HSA-2033519	Activated point mutants of FGFR2	3.29968e-05	3.29968e-05	1	FGFR2
	R-HSA-2428928	IRS-related events triggered by IGF1R	3.42909e-05	3.42909e-05	1	FGFR2
	R-HSA-2428924	IGF1R signaling cascade	4.04245e-05	4.04245e-05	1	FGFR2
	R-HSA-74751	Insulin receptor signalling cascade	4.04245e-05	4.04245e-05	1	FGFR2
	R-HSA-2404192	Signaling by Type 1 Insulin-like Growth Factor 1 Receptor (IGF1R)	4.26367e-05	4.26367e-05	1	FGFR2
	R-HSA-2023837	Signaling by FGFR2 amplification mutants	8.39977e-05	8.39977e-05	1	FGFR2
	R-HSA-5654738	Signaling by FGFR2	8.75152e-05	8.75152e-05	1	FGFR2
	R-HSA-2219530	Constitutive Signaling by Aberrant PI3K in Cancer	0.000122084	0.000122084	1	FGFR2
	R-HSA-74752	Signaling by Insulin receptor	0.00015383	0.00015383	1	FGFR2
	R-HSA-190236	Signaling by FGFR	0.00018453	0.00018453	1	FGFR2
	R-HSA-2219528	PI3K/AKT Signaling in Cancer	0.000322291	0.000322291	1	FGFR2
	R-HSA-6811558	PI5P, PP2A and IER3 Regulate PI3K/AKT Signaling	0.000373949	0.000373949	1	FGFR2
	R-HSA-199418	Negative regulation of the PI3K/AKT network	0.00046856	0.00046856	1	FGFR2
	R-HSA-190377	FGFR2b ligand binding and activation	0.000648735	0.000648735	1	FGFR2
	R-HSA-190375	FGFR2c ligand binding and activation	0.000951786	0.000951786	1	FGFR2
	R-HSA-5663202	Diseases of signal transduction by growth factor receptors and second messengers	0.00183754	0.00183754	1	FGFR2
	R-HSA-8853333	Signaling by FGFR2 fusions	0.00787837	0.00787837	1	FGFR2
	R-HSA-1257604	PIP3 activates AKT signaling	0.00998336	0.00998336	1	FGFR2
	R-HSA-5673001	RAF/MAP kinase cascade	0.0100894	0.0100894	1	FGFR2
	R-HSA-5684996	MAPK1/MAPK3 signaling	0.0108521	0.0108521	1	FGFR2
	R-HSA-9006925	Intracellular signaling by second messengers	0.0157887	0.0157887	1	FGFR2
	R-HSA-5683057	MAPK family signaling cascades	0.0175518	0.0175518	1	FGFR2
	R-HSA-8939256	RUNX1 regulates transcription of genes involved in WNT signaling	0.000270343	0.000270343	1	RSPO3
	R-HSA-4411364	Binding of TCF/LEF:CTNNB1 to target gene promoters	0.000333201	0.000333201	1	AXIN2
	R-HSA-4641265	Repression of WNT target genes	0.00084451	0.00084451	1	AXIN2
	R-HSA-6804116	TP53 Regulates Transcription of Genes Involved in G1 Cell Cycle Arrest	0.00131079	0.00131079	1	ARID3A
	R-HSA-9006934	Signaling by Receptor Tyrosine Kinases	0.00553177	0.00553177	1	JUP,NOS3,FGFR2
	R-HSA-5218920	VEGFR2 mediated vascular permeability	0.00664103	0.00664103	1	JUP,NOS3
	R-HSA-195721	Signaling by WNT	0.0110768	0.0110768	1	RSPO3,AXIN2
	R-HSA-6791312	TP53 Regulates Transcription of Cell Cycle Genes	0.0128497	0.0128497	1	ARID3A
	R-HSA-201722	Formation of the beta-catenin:TCF transactivating complex	0.0132263	0.0132263	1	AXIN2
	R-HSA-5626978	TNFR1-mediated ceramide production	0.0156962	0.0156962	1	TRPV3
	R-HSA-203754	NOSIP mediated eNOS trafficking	0.0182888	0.0182888	1	NOS3
	R-HSA-201681	TCF dependent signaling in response to WNT	0.0190309	0.0190309	1	RSPO3,AXIN2
	R-HSA-162582	Signal Transduction	0.0190599	0.0190599	1	JUP,NOS3,PLEKHG4B,CRABP1,RSPO3,TRPV3,AXIN2,FGFR2,CDON
	R-HSA-4086398	Ca2+ pathway	0.0194345	0.0194345	1	AXIN2
	R-HSA-5632681	Ligand-receptor interactions	0.0208747	0.0208747	1	CDON
	R-HSA-195253	Degradation of beta-catenin by the destruction complex	0.0241289	0.0241289	1	AXIN2
	R-HSA-203641	NOSTRIN mediated eNOS trafficking	0.0260266	0.0260266	1	NOS3
	R-HSA-446728	Cell junction organization	0.0261244	0.0261244	1	JUP,LIMS2
	R-HSA-8866904	Negative regulation of activity of TFAP2 (AP-2) family transcription factors	0.0285927	0.0285927	1	TFAP2B
	R-HSA-8878171	Transcriptional regulation by RUNX1	0.0307429	0.0307429	1	SMARCC1,RSPO3
	R-HSA-8866907	Activation of the TFAP2 (AP-2) family of transcription factors	0.0311521	0.0311521	1	TFAP2B
	R-HSA-1247673	Erythrocytes take up oxygen and release carbon dioxide	0.0413243	0.0413243	1	SH2D3C
	R-HSA-1475029	Reversible hydration of carbon dioxide	0.0438511	0.0438511	1	SH2D3C
	R-HSA-4420097	VEGFA-VEGFR2 Pathway	0.0455598	0.0455598	1	JUP,NOS3
	R-HSA-1500931	Cell-Cell communication	0.0487603	0.0487603	1	JUP,LIMS2
	R-HSA-446353	Cell-extracellular matrix interactions	0.0488851	0.0488851	1	LIMS2
	R-HSA-156902	Peptide chain elongation	5.83111e-06	5.83111e-06	1	EEF1A1,RPS14,RPS9,RPL3
	R-HSA-156842	Eukaryotic Translation Elongation	7.4254e-06	7.4254e-06	1	EEF1A1,RPS14,RPS9,RPL3
	R-HSA-975956	Nonsense Mediated Decay (NMD) independent of the Exon Junction Complex (EJC)	0.000148166	0.000148166	1	RPS14,RPS9,RPL3
	R-HSA-72689	Formation of a pool of free 40S subunits	0.000178064	0.000178064	1	RPS14,RPS9,RPL3
	R-HSA-72764	Eukaryotic Translation Termination	0.000178064	0.000178064	1	RPS14,RPS9,RPL3
	R-HSA-9735869	SARS-CoV-1 modulates host translation machinery	0.000180874	0.000180874	1	EEF1A1,RPS14,RPS9
	R-HSA-2408557	Selenocysteine synthesis	0.000219429	0.000219429	1	RPS14,RPS9,RPL3
	R-HSA-192823	Viral mRNA Translation	0.000234637	0.000234637	1	RPS14,RPS9,RPL3
	R-HSA-9633012	Response of EIF2AK4 (GCN2) to amino acid deficiency	0.00024252	0.00024252	1	RPS14,RPS9,RPL3
	R-HSA-1799339	SRP-dependent cotranslational protein targeting to membrane	0.000275967	0.000275967	1	RPS14,RPS9,RPL3
	R-HSA-72706	GTP hydrolysis and joining of the 60S ribosomal subunit	0.000284821	0.000284821	1	RPS14,RPS9,RPL3
	R-HSA-156827	L13a-mediated translational silencing of Ceruloplasmin expression	0.000284821	0.000284821	1	RPS14,RPS9,RPL3
	R-HSA-927802	Nonsense-Mediated Decay (NMD)	0.000322291	0.000322291	1	RPS14,RPS9,RPL3
	R-HSA-975957	Nonsense Mediated Decay (NMD) enhanced by the Exon Junction Complex (EJC)	0.000322291	0.000322291	1	RPS14,RPS9,RPL3
	R-HSA-72613	Eukaryotic Translation Initiation	0.000384951	0.000384951	1	RPS14,RPS9,RPL3
	R-HSA-72737	Cap-dependent Translation Initiation	0.000384951	0.000384951	1	RPS14,RPS9,RPL3
	R-HSA-168273	Influenza Viral RNA Transcription and Replication	0.00111306	0.00111306	1	RPS14,RPS9,RPL3
	R-HSA-9711097	Cellular response to starvation	0.00118557	0.00118557	1	RPS14,RPS9,RPL3
	R-HSA-2408522	Selenoamino acid metabolism	0.00128731	0.00128731	1	RPS14,RPS9,RPL3
	R-HSA-9010553	Regulation of expression of SLITs and ROBOs	0.00136754	0.00136754	1	RPS14,RPS9,RPL3
	R-HSA-6791226	Major pathway of rRNA processing in the nucleolus and cytosol	0.00153837	0.00153837	1	RPS14,RPS9,RPL3
	R-HSA-168255	Influenza Infection	0.00182179	0.00182179	1	RPS14,RPS9,RPL3
	R-HSA-72766	Translation	0.0019097	0.0019097	1	EEF1A1,RPS14,RPS9,RPL3
	R-HSA-8868773	rRNA processing in the nucleus and cytosol	0.00213965	0.00213965	1	RPS14,RPS9,RPL3
	R-HSA-376176	Signaling by ROBO receptors	0.00337135	0.00337135	1	RPS14,RPS9,RPL3
	R-HSA-9692914	SARS-CoV-1-host interactions	0.00374854	0.00374854	1	EEF1A1,RPS14,RPS9
	R-HSA-72312	rRNA processing	0.00402254	0.00402254	1	RPS14,RPS9,RPL3
	R-HSA-72695	Formation of the ternary complex, and subsequently, the 43S complex	0.00903137	0.00903137	1	RPS14,RPS9
	R-HSA-72649	Translation initiation complex formation	0.0117491	0.0117491	1	RPS14,RPS9
	R-HSA-9754678	SARS-CoV-2 modulates host translation machinery	0.0117491	0.0117491	1	RPS14,RPS9
	R-HSA-72702	Ribosomal scanning and start codon recognition	0.012478	0.012478	1	RPS14,RPS9
	R-HSA-72662	Activation of the mRNA upon binding of the cap-binding complex and eIFs, and subsequent binding to 43S	0.0132263	0.0132263	1	RPS14,RPS9
	R-HSA-9678108	SARS-CoV-1 Infection	0.01452	0.01452	1	EEF1A1,RPS14,RPS9
	R-HSA-6790901	rRNA modification in the nucleus and cytosol	0.0151803	0.0151803	1	RPS14,RPS9
	R-HSA-422475	Axon guidance	0.0182391	0.0182391	1	RPS14,RPS9,RPL3,PDLIM7
	R-HSA-1266738	Developmental Biology	0.0196129	0.0196129	1	RPS14,RPS9,KRT19,RPL3,JUP,PDLIM7,CDON
	R-HSA-9675108	Nervous system development	0.0229506	0.0229506	1	RPS14,RPS9,RPL3,PDLIM7
	R-HSA-1643685	Disease	0.0260842	0.0260842	1	EEF1A1,RPS14,RPS9,RPL3,FGFR2,STRA6
NSC-E4>GIC-E8	R-HSA-6804116	TP53 Regulates Transcription of Genes Involved in G1 Cell Cycle Arrest	0.000180362	0.000180362	1	ARID3A
	R-HSA-6809371	Formation of the cornified envelope	0.000315394	0.000315394	1	JUP,KRT8
	R-HSA-6805567	Keratinization	0.00131469	0.00131469	1	JUP,KRT8
	R-HSA-9013406	RHOQ GTPase cycle	0.00174627	0.00174627	1	PLEKHG3,JUP
	R-HSA-6791312	TP53 Regulates Transcription of Cell Cycle Genes	0.00185678	0.00185678	1	ARID3A
	R-HSA-1266738	Developmental Biology	0.00694998	0.00694998	1	RPL3,JUP,KRT8
	R-HSA-8980692	RHOA GTPase cycle	0.00990726	0.00990726	1	PLEKHG3,JUP
	R-HSA-9013148	CDC42 GTPase cycle	0.010531	0.010531	1	PLEKHG3,JUP
	R-HSA-428359	Insulin-like Growth Factor-2 mRNA Binding Proteins (IGF2BPs/IMPs/VICKZs) bind RNA	0.012775	0.012775	1	IGF2BP1
	R-HSA-418990	Adherens junctions interactions	0.0340478	0.0340478	1	JUP
	R-HSA-9013407	RHOH GTPase cycle	0.0369152	0.0369152	1	JUP
	R-HSA-8939243	RUNX1 interacts with co-factors whose precise effect on RUNX1 targets is not known	0.0378693	0.0378693	1	SMARCC1
	R-HSA-5218920	VEGFR2 mediated vascular permeability	0.044523	0.044523	1	JUP
	R-HSA-8953854	Metabolism of RNA	0.0454268	0.0454268	1	RPL3,IGF2BP1
	R-HSA-3000480	Scavenging by Class A Receptors	0.0473614	0.0473614	1	COLEC12
	R-HSA-156902	Peptide chain elongation	0.00406026	0.00406026	1	RPL3
	R-HSA-975956	Nonsense Mediated Decay (NMD) independent of the Exon Junction Complex (EJC)	0.00439201	0.00439201	1	RPL3
	R-HSA-156842	Eukaryotic Translation Elongation	0.00447686	0.00447686	1	RPL3
	R-HSA-72764	Eukaryotic Translation Termination	0.00482386	0.00482386	1	RPL3
	R-HSA-72689	Formation of a pool of free 40S subunits	0.00482386	0.00482386	1	RPL3
	R-HSA-2408557	Selenocysteine synthesis	0.00536704	0.00536704	1	RPL3
	R-HSA-192823	Viral mRNA Translation	0.0055541	0.0055541	1	RPL3
	R-HSA-9633012	Response of EIF2AK4 (GCN2) to amino acid deficiency	0.00564874	0.00564874	1	RPL3
	R-HSA-1799339	SRP-dependent cotranslational protein targeting to membrane	0.00603477	0.00603477	1	RPL3
	R-HSA-72706	GTP hydrolysis and joining of the 60S ribosomal subunit	0.00613312	0.00613312	1	RPL3
	R-HSA-156827	L13a-mediated translational silencing of Ceruloplasmin expression	0.00613312	0.00613312	1	RPL3
	R-HSA-927802	Nonsense-Mediated Decay (NMD)	0.00653391	0.00653391	1	RPL3
	R-HSA-975957	Nonsense Mediated Decay (NMD) enhanced by the Exon Junction Complex (EJC)	0.00653391	0.00653391	1	RPL3
	R-HSA-72613	Eukaryotic Translation Initiation	0.00715703	0.00715703	1	RPL3
	R-HSA-72737	Cap-dependent Translation Initiation	0.00715703	0.00715703	1	RPL3
	R-HSA-168273	Influenza Viral RNA Transcription and Replication	0.0123683	0.0123683	1	RPL3
	R-HSA-9711097	Cellular response to starvation	0.0127791	0.0127791	1	RPL3
	R-HSA-2408522	Selenoamino acid metabolism	0.0133362	0.0133362	1	RPL3
	R-HSA-9010553	Regulation of expression of SLITs and ROBOs	0.013761	0.013761	1	RPL3
	R-HSA-6791226	Major pathway of rRNA processing in the nucleolus and cytosol	0.0146281	0.0146281	1	RPL3
	R-HSA-168255	Influenza Infection	0.0159725	0.0159725	1	RPL3
	R-HSA-8868773	rRNA processing in the nucleus and cytosol	0.0173685	0.0173685	1	RPL3
	R-HSA-376176	Signaling by ROBO receptors	0.0220317	0.0220317	1	RPL3
	R-HSA-72312	rRNA processing	0.0241739	0.0241739	1	RPL3
	R-HSA-72766	Translation	0.0432213	0.0432213	1	RPL3
