# Supplementary material for: Mapping chromatin remodelling in glioblastoma identifies epigenetic regulation of key molecular pathways and novel druggable targets
Source: BMC Biol. 2025 Feb 7;23:26. doi: 10.1186/s12915-025-02127-9 (PMC11804007; doi:10.1186/s12915-025-02127-9)
Supplement: Supplementary file 6 — Additional file 6: Table S5 Detailed information of data used for the generation of the pie chart Fig. 4a. [file 12915_2025_2127_MOESM6_ESM.xlsx]

## Sheet: Activated genes
	Gene symbole	link with Glioblastoma	Link to glioma	Ling to cancer	Legends
Druggable (DGIdb)	CPT1A	https://pubmed.ncbi.nlm.nih.gov/?term=CPT1A+glioblastoma			Novel genes in glioblastoma
	GFAP	https://pubmed.ncbi.nlm.nih.gov/?term=GFAP+glioblastoma
	PLA2G6	https://pubmed.ncbi.nlm.nih.gov/?term=PLA2G6+glioblastoma
	MLC1	https://pubmed.ncbi.nlm.nih.gov/?term=MLC1+glioblastoma
	NOTCH4	https://pubmed.ncbi.nlm.nih.gov/?term=NOTCH4+glioblastoma
	KCNH3			https://pubmed.ncbi.nlm.nih.gov/?term=KCNH3+cancer
	RGS12			https://pubmed.ncbi.nlm.nih.gov/?term=RGS12+cancer
	TK2	1 paper: https://pubmed.ncbi.nlm.nih.gov/11563094/
	ABCC3	https://pubmed.ncbi.nlm.nih.gov/?term=ABCC3+glioblastoma
	GRIK5	no		https://pubmed.ncbi.nlm.nih.gov/?term=GRIK5+cancer
	ALK	https://pubmed.ncbi.nlm.nih.gov/?term=ALK+glioblastoma
	ZEB1	https://pubmed.ncbi.nlm.nih.gov/?term=ZEB1+glioblastoma
	ETV4	1 paper: https://pubmed.ncbi.nlm.nih.gov/34976153/
	SMOX			https://pubmed.ncbi.nlm.nih.gov/?term=SMOX+cancer
	DDR1	https://pubmed.ncbi.nlm.nih.gov/?term=DDR1+glioblastoma		https://pubmed.ncbi.nlm.nih.gov/?term=DDR1+cancer
	USP2	https://pubmed.ncbi.nlm.nih.gov/?term=USP2+glioblastoma
	MGLL	1 paper: https://pubmed.ncbi.nlm.nih.gov/32532977/
	SERPINE1	https://pubmed.ncbi.nlm.nih.gov/?term=SERPINE1+glioblastoma
	ENO2	https://pubmed.ncbi.nlm.nih.gov/?term=ENO2+glioblastoma
	MYO9B			https://pubmed.ncbi.nlm.nih.gov/?term=MYO9B+cancer
	CFLAR	https://pubmed.ncbi.nlm.nih.gov/?term=CFLAR+glioblastoma
	GABBR2			https://pubmed.ncbi.nlm.nih.gov/?term=GABBR2+cancer
	KCNN4	https://pubmed.ncbi.nlm.nih.gov/?term=KCNN4+glioblastoma
	EPHB3	https://pubmed.ncbi.nlm.nih.gov/?term=EPHB3+glioblastoma
	TNK2	https://pubmed.ncbi.nlm.nih.gov/?term=TNK2+glioblastoma
	CSMD1	1 paper: https://pubmed.ncbi.nlm.nih.gov/22558405/
	GRIA2	https://pubmed.ncbi.nlm.nih.gov/?term=GRIA2+glioblastoma
Not druggable (DGIdb)	TRIM9	1 paper: https://pubmed.ncbi.nlm.nih.gov/29669288/
	RGS6			https://pubmed.ncbi.nlm.nih.gov/?term=RGS6+cancer
	C2CD4A			https://pubmed.ncbi.nlm.nih.gov/?term=C2CD4A+cancer
	CXCL16	https://pubmed.ncbi.nlm.nih.gov/?term=CXCL16+glioblastoma
	RNF157			https://pubmed.ncbi.nlm.nih.gov/?term=RNF157+cancer
	MXRA7			1 paper: https://pubmed.ncbi.nlm.nih.gov/36765476/
	NFIC	https://pubmed.ncbi.nlm.nih.gov/?term=NFIC+glioblastoma
	NFIX	https://pubmed.ncbi.nlm.nih.gov/?term=NFIX+glioblastoma
	PGPEP1			https://pubmed.ncbi.nlm.nih.gov/?term=PGPEP1+cancer
	SIPA1L3	1 paper: https://pubmed.ncbi.nlm.nih.gov/34976798/
	SPRY4	https://pubmed.ncbi.nlm.nih.gov/?term=SPRY4+glioblastoma
	TAP2	https://pubmed.ncbi.nlm.nih.gov/?term=TAP2+glioblastoma
	SYNJ2		https://pubmed.ncbi.nlm.nih.gov/?term=SYNJ2+glioma
	SUN1			https://pubmed.ncbi.nlm.nih.gov/?term=SUN1+cancer
	GNA12	1 paper: https://pubmed.ncbi.nlm.nih.gov/15055445/
	SCRN1			https://pubmed.ncbi.nlm.nih.gov/?term=SCRN1+cancer
	CLIP2		https://pubmed.ncbi.nlm.nih.gov/?term=CLIP2+glioma
	NEK6			https://pubmed.ncbi.nlm.nih.gov/?term=NEK6+cancer
	DPF3	1 paper: https://pubmed.ncbi.nlm.nih.gov/28420882/
	SYT12			https://pubmed.ncbi.nlm.nih.gov/?term=SYT12+cancer
	CD9	https://pubmed.ncbi.nlm.nih.gov/?term=CD9+glioblastoma
	NDRG4	https://pubmed.ncbi.nlm.nih.gov/?term=NDRG4+glioblastoma
	XAF1	https://pubmed.ncbi.nlm.nih.gov/?term=XAF1+glioblastoma
	SPECC1			https://pubmed.ncbi.nlm.nih.gov/?term=SPECC1+cancer
	TLE2			https://pubmed.ncbi.nlm.nih.gov/?term=TLE2+cancer
	EN1	https://pubmed.ncbi.nlm.nih.gov/?term=EN1+glioblastoma
	MCUB			https://pubmed.ncbi.nlm.nih.gov/?term=MCUB+cancer
	SPRY1	https://pubmed.ncbi.nlm.nih.gov/?term=SPRY1+glioblastoma
	SNTG1			https://pubmed.ncbi.nlm.nih.gov/?term=SNTG1+cancer
	SLC44A1	1 paper: https://pubmed.ncbi.nlm.nih.gov/24530235/
	PLLP			https://pubmed.ncbi.nlm.nih.gov/?term=PLLP+cancer
	TLE5			https://pubmed.ncbi.nlm.nih.gov/?term=TLE5+cancer
	ZNF558			https://pubmed.ncbi.nlm.nih.gov/?term=ZNF558+cancer
	NPAS2	1 paper: https://pubmed.ncbi.nlm.nih.gov/24135790/
	BDH1	https://pubmed.ncbi.nlm.nih.gov/?term=BDH1+glioblastoma
	CORO2B			https://pubmed.ncbi.nlm.nih.gov/?term=CORO2B+cancer
	GPRC5B			https://pubmed.ncbi.nlm.nih.gov/?term=gprc5b+cancer
	RNF213	https://pubmed.ncbi.nlm.nih.gov/?term=RNF213+glioblastoma
	SEPTIN5		https://pubmed.ncbi.nlm.nih.gov/?term=SEPTIN5+glioma
	B3GNT7		https://pubmed.ncbi.nlm.nih.gov/?term=B3GNT7+glioma
	VGLL4			https://pubmed.ncbi.nlm.nih.gov/?term=VGLL4+cancer
	RETREG1	1 paper: https://pubmed.ncbi.nlm.nih.gov/33111629/
	ADGRB1	https://pubmed.ncbi.nlm.nih.gov/?term=ADGRB1+glioblastoma
	IFFO1			https://pubmed.ncbi.nlm.nih.gov/?term=IFFO1+cancer
	CRCP		1 paper: https://pubmed.ncbi.nlm.nih.gov/18543250/	https://pubmed.ncbi.nlm.nih.gov/?term=CRCP+cancer
	MAN2A2	1 paper: https://pubmed.ncbi.nlm.nih.gov/17986135/
	TMC7			https://pubmed.ncbi.nlm.nih.gov/?term=TMC7+cancer
	CPNE2	1 paper: https://pubmed.ncbi.nlm.nih.gov/36979157/
	TRIM47		https://pubmed.ncbi.nlm.nih.gov/?term=TRIM47+glioma
	TIMP2	https://pubmed.ncbi.nlm.nih.gov/?term=TIMP2+glioblastoma
	PYGB	https://pubmed.ncbi.nlm.nih.gov/?term=PYGB+glioblastoma
	SLC10A4			1 paper: https://pubmed.ncbi.nlm.nih.gov/30564267/
	TRIM56	https://pubmed.ncbi.nlm.nih.gov/?term=TRIM56+glioblastoma
	ENTPD2			https://pubmed.ncbi.nlm.nih.gov/?term=ENTPD2+cancer
	ASIC4		1 paper: https://pubmed.ncbi.nlm.nih.gov/35466865/
	DUSP4	https://pubmed.ncbi.nlm.nih.gov/?term=DUSP4+glioblastoma
	OAS3	1 paper: https://pubmed.ncbi.nlm.nih.gov/32597089/
	C1QL1	1 paper: https://pubmed.ncbi.nlm.nih.gov/33390587/
	SP9			https://pubmed.ncbi.nlm.nih.gov/?term=SP9+cancer
	CHL1	https://pubmed.ncbi.nlm.nih.gov/?term=CHL1+glioblastoma
	PROB1			https://pubmed.ncbi.nlm.nih.gov/?term=PROB1+cancer
	CRYBG1		1 paper: https://pubmed.ncbi.nlm.nih.gov/15072448/	https://pubmed.ncbi.nlm.nih.gov/?term=CRYBG1+cancer
	ADGRG1	https://pubmed.ncbi.nlm.nih.gov/?term=ADGRG1+glioblastoma
	CACNG8			https://pubmed.ncbi.nlm.nih.gov/?term=CACNG8+cancer
	WIPF1	1 paper: https://pubmed.ncbi.nlm.nih.gov/28166194/
	CXXC5	1 paper: https://pubmed.ncbi.nlm.nih.gov/29780166/
	BHLHE41	1 paper: https://pubmed.ncbi.nlm.nih.gov/31616182/
	LINC-PINT	https://pubmed.ncbi.nlm.nih.gov/?term=LINC-PINT+glioblastoma
	TTYH3	1 paper: https://pubmed.ncbi.nlm.nih.gov/31558800/
	LSAMP	https://pubmed.ncbi.nlm.nih.gov/?term=LSAMP+glioblastoma
	PIP4P2		1 paper: https://pubmed.ncbi.nlm.nih.gov/35685361/
	PRDM1	https://pubmed.ncbi.nlm.nih.gov/?term=PRDM1+glioblastoma
	LMBRD1			https://pubmed.ncbi.nlm.nih.gov/?term=LMBRD1+cancer
	RANBP9		1 paper: https://pubmed.ncbi.nlm.nih.gov/19018242/
	B3GALNT1			https://pubmed.ncbi.nlm.nih.gov/?term=B3GALNT1+cancer
	HIP1	https://pubmed.ncbi.nlm.nih.gov/?term=HIP1+glioblastoma

## Sheet: Inactivated genes
	Gene symbole	Link with glioblastoma	Link with glioma	Link with cancer	Legends
Druggable (DGIdb)	FGFR2	https://pubmed.ncbi.nlm.nih.gov/?term=FGFR2+glioblastoma&sort=date			Novel genes in glioblastoma
	AURKB	https://pubmed.ncbi.nlm.nih.gov/?term=AURKB+glioblastoma
	EEF1A1	https://pubmed.ncbi.nlm.nih.gov/?term=EEF1A1+glioblastoma
	COL2A1	1 paper: https://pubmed.ncbi.nlm.nih.gov/25521223/
	QPRT	1 paper: https://pubmed.ncbi.nlm.nih.gov/23548271/
	TRPV3			https://pubmed.ncbi.nlm.nih.gov/?term=TRPV3+cancer
	KRT19	1 paper: https://pubmed.ncbi.nlm.nih.gov/21245367/
	RSPO3	1 paper: https://pubmed.ncbi.nlm.nih.gov/28336956/
	FGFR2	https://pubmed.ncbi.nlm.nih.gov/?term=FGFR2+glioblastoma
	NOS3	https://pubmed.ncbi.nlm.nih.gov/?term=NOS3+glioblastoma
Not druggable (DGIdb)	SMAD6	https://pubmed.ncbi.nlm.nih.gov/?term=SMAD6+glioblastoma
	JUP		1 paper: https://pubmed.ncbi.nlm.nih.gov/16156230/
	ARID3A	1 paper: https://pubmed.ncbi.nlm.nih.gov/10446990/
	CNTNAP2	https://pubmed.ncbi.nlm.nih.gov/?term=CNTNAP2+glioblastoma
	PLEKHG3			https://pubmed.ncbi.nlm.nih.gov/?term=PLEKHG3+cancer
	NXN			https://pubmed.ncbi.nlm.nih.gov/?term=NXN+cancer
	IGF2BP1	https://pubmed.ncbi.nlm.nih.gov/?term=IGF2BP1+glioblastoma
	SMARCC1			https://pubmed.ncbi.nlm.nih.gov/?term=SMARCC1+cancer
	TCF7	https://pubmed.ncbi.nlm.nih.gov/?term=TCF7+glioblastoma
	NEK3			https://pubmed.ncbi.nlm.nih.gov/?term=NEK3+cancer
	SLC6A16			1 paper: https://pubmed.ncbi.nlm.nih.gov/27134767/
	LIMS2			https://pubmed.ncbi.nlm.nih.gov/?term=LIMS2+cancer
	KLHDC8B			https://pubmed.ncbi.nlm.nih.gov/?term=KLHDC8B+cancer
	PLEKHG4B			https://pubmed.ncbi.nlm.nih.gov/?term=PLEKHG4B+cancer
	EEF1D		https://pubmed.ncbi.nlm.nih.gov/?term=EEF1D+glioma
	ZNF618			https://pubmed.ncbi.nlm.nih.gov/?term=ZNF618+cancer
	LDB1	1 paper: https://pubmed.ncbi.nlm.nih.gov/35805116/
	ARHGEF17			https://pubmed.ncbi.nlm.nih.gov/?term=ARHGEF17+cancer
	GGA2			https://pubmed.ncbi.nlm.nih.gov/?term=GGA2+cancer
	MTHFD2	https://pubmed.ncbi.nlm.nih.gov/?term=MTHFD2+glioblastoma
	TBC1D2B			https://pubmed.ncbi.nlm.nih.gov/?term=TBC1D2B+cancer
	MEAK7			https://pubmed.ncbi.nlm.nih.gov/?term=MEAK7+cancer
	MN1	https://pubmed.ncbi.nlm.nih.gov/?term=MN1+glioblastoma
	RAB11FIP1			https://pubmed.ncbi.nlm.nih.gov/?term=rab11fip1+cancer
	RPL26			https://pubmed.ncbi.nlm.nih.gov/?term=rpl26+cancer
	CDON	1 paper: https://pubmed.ncbi.nlm.nih.gov/35151899/
	RPS14	1 paper: https://pubmed.ncbi.nlm.nih.gov/35228815/
	CCDC33			https://pubmed.ncbi.nlm.nih.gov/?term=CCDC33+cancer
	AXIN2	https://pubmed.ncbi.nlm.nih.gov/?term=AXIN2+glioblastoma
	PDLIM7			https://pubmed.ncbi.nlm.nih.gov/?term=PDLIM7+cancer
	LMX1B	1 paper: https://pubmed.ncbi.nlm.nih.gov/32960116/
	MTUS2		1 paper: https://pubmed.ncbi.nlm.nih.gov/35685361/
	STRA6			https://pubmed.ncbi.nlm.nih.gov/?term=STRA6+cancer
	CRABP1	1 review: https://pubmed.ncbi.nlm.nih.gov/28132904/	1 paper: https://pubmed.ncbi.nlm.nih.gov/32527063/
	RPS9	https://pubmed.ncbi.nlm.nih.gov/?term=RPS9+glioblastoma
	RPL3	https://pubmed.ncbi.nlm.nih.gov/?term=RPL3+glioblastoma
	TFAP2B	1 paper: https://pubmed.ncbi.nlm.nih.gov/28952134/
	SH2D3C			https://pubmed.ncbi.nlm.nih.gov/?term=SH2D3C+cancer
	HAND1		https://pubmed.ncbi.nlm.nih.gov/?term=HAND1+glioma
	COLEC12		1 paper: https://pubmed.ncbi.nlm.nih.gov/37083768/
	KRT8	https://pubmed.ncbi.nlm.nih.gov/?term=KRT8+glioblastoma
